# Supplementary material for: The Central Role of AMP-Kinase and Energy Homeostasis Impairment in Alzheimer’s Disease: A Multifactor Network Analysis
Source: PLoS One. 2013 Nov 12;8(11):e78919. doi: 10.1371/journal.pone.0078919 (PMC3827084; doi:10.1371/journal.pone.0078919)
Supplement: Table S1 — This file includes seed genes extracted from expression data of AD patients, SNPs that are significantly associated to AD, AD primary drug targets, and AD OMIM genes. The remaining spreadsheets show the lists of genes composing enriched reference modules in AD-related data. They refer to reference modules detected using the differentially expressed genes, drug targets and OMIM genes alone (no enriched modules were found with SNPs), but also describe the composition of reference modules where genes from (1) the union of transcriptomic and genetic signatures, (2) the union of genes identified with transcriptomic, genetic and drug target, and (3) the union of transcriptomic, genetic, drug targets and OMIM genes data are over-represented. (XLSX) [file pone.0078919.s003.xlsx]

## Sheet: seed_genes
SEED GENES
mRNA EXPRESSION							DRUG	SNPs	SNPs (complete list)	OMIM
EC	HIP	MTG	PC	SFG	VCX	AGE
TRIM59	WNK1	TNS1	MACF1	ID4	PCSK6	ERC1	HTR1A	APOE_e2/3/4	A2MP	APP
CD44	ERC1	CFLAR	FBXO32	LRP4	RAG2	ZNF417	ADRB2RL1	BIN1	ABCA1	AD6
C21ORF91	SCAMP1	KCNJ10	ADAM33	PARP10	MYH1	CASC5	ADRBRL1	CLU	ABCA12	AD8
IRF2BP2	C5ORF25	ID4	UBE2D3	HDAC1	BUB1	SLAMF6	HTR2A	ABCA7	ABCA2	NOS3
ELF2	TBL1XR1	XAF1	MBP	FBXO32	AHDC1	UHMK1	HTR2	CR1	ABCA7	PSEN1
ZIC1	BCOR	HIPK2	INPP5A	PTN	PPP4R4	TSSK3	HTR4	PICALM	ABCB1	AD10
SEC14L1	RGPD5	TBL1X	GAPDH	CXCR4	DOK3	RFX6	HTR6	MS4A6A	ABCC2	AD11
LAMA2	CEP97	TCF3	TSHR	HIPK2	LEF1	CDC42SE2	ADORA1	CD33	ABCC8	APOE
RIMS2	GOLGA2	MKNK2	KLK13	PBXIP1	CRB2	SIM1	ABCC8	MS4A4E	ABCC9	PSEN2
MBP	RAPH1	ZFP36L1	TEF	ZFP36L1	C10ORF12	TRDN	HRINS	CD2AP	ABCG1	AD5
HIPK2	SGSM2	ELAVL1	SLC35E1	BGN	TARS	MCF2L	SUR		ABCG4	AD7
HK2	USP47	NUMBL	DERL3	LRP10	BCL2L13	SNX18	SUR1		ABCG5	AD12
FAM107B	SEMA6A	PGF	CDK13	PDZD2	RCAN1	ACVR1C	ACHE		ACAD8	AD16
FMNL2	CCNC	LIFR	SHOX	EHD2	UBASH3B	RAX2	CHRNA7		ACAN	AD9
PTPRC	GGA3	MAFF	TCAP	NFASC	FOXM1	PTPRC	NACHRA7		ACAT2	PLAU
WWTR1	MAGI2	MAP4K4	LRRFIP1	ZC3H7B	KIAA2026	TAF8	CHRM1		ACE	APBB2
ZC3H11A	ZBTB7A	SLC35E1	IARS	TRIOBP	KCNQ5	ETV3	CHRM2		ACF	SORL1
MDM4	RBMX	EP400	SRGAP1	PLXNB2	CFL1	C5ORF22	CHRM3		ACHE	A2M
PAIP2B	KDM4B	DTNA	NLN	SLC35E1	PPP2CB	KLC3	ADRA2C		ACO2	ACE
LIFR	NAV1	RAB11FIP3	CACNB2	DTNA	LRP1	CLEC4F	ADRA2L2		ACSL4	BLMH
OSMR	YLPM1	CDK13	MATR3	ACVRL1	PDGFD	TRIOBP	ADRA2RL2		ACTA2	HFE
RHOU	ZC3H11A	ANP32B	SNRNP70	SMC3	LUM	BRF1	AGTR1		ADAM10	MPO
FAM84B	NIPBL	AJAP1	KIAA1217	AKAP10	POFUT1	KCNG4	AGTR1A		ADAM12	PACIP1
TP53INP1	SYN3	ACACB	SAPS2	DNM3	SULT1E1	IL12RB1	AGTR1B		ADAM17	AD13
CYP11B1	ZNF638	NFIA	ROCK1	ACACB	ARRB1	DDR1	AT2R1		ADAM9	AD14
AFF1	ELAVL3	SRRM2	PPAP2A	NFIA	CETP	TLR4	AT2R1B		ADCYAP1R1	AD15
KREMEN1	EP400	C4A	MAPKBP1	C4A	HTR1B	TMEM67	MAOB		ADORA2A
DTNA	SPG7	C4B	RHOB	C4B	RASA4	TNFRSF10A	APOA1		ADORA2B
TJP2	HRK	KTN1	SGCA	PTPN2	ADAM12	RFFL	BACE1		ADRA1A
NCL	FXR1	SRGAP1	SAPS3	FOXC1	LPA	ARL11	BACE		ADRA2A
ERBB2IP	HSP90B1	PITPNC1	GTF2H5	NOTCH2	GPATCH8	KCNE4	KIAA1149		ADRB1
PRUNE2	CBX3	RNF130	MAGED2	PDE4DIP	IGHM	TIRAP	BCL2		ADRB2
DNAJC1	THRA	GNPAT	VSNL1	EZR	ATF5	PRUNE2	CTSB		ADRB3
CD163	MORF4L2	NLN	STXBP6	ITGB5	RIN2	C1ORF65	CPSB		AGER
ZMYND8	ARHGAP21	PECAM1	SOD1	GFAP	ARID1B	PPP1R3B	CTSS		AGPAT1
YAP1	SRRM2	BAT1	RABEP1	B4GALT1	ABTB1	ANLN	CCR5		AGT
RPS6	LMO4	FYN	PSMA1	PITPNC1	IFT140	CASP1	CMKBR5		AHR
CEBPB	MAP1B	ZBTB16	EXOC4	NCOA1	PYGO1	CARD16	BCHE		AHSG
LPAR1	KTN1	CAMK2G	PPEF1	GNPAT	LSM2	RFWD2	CHE1		AKAP8
PRKD3	MIB1	CNOT2	HIVEP2	WWOX	WISP1	SLC9A7	CLCN2		AKT2
BCAS1	NFAT5	BICD1	MAP2K4	DOCK7	NDE1	UCN3	CNR1		ALB
MT2A	HIP1	SAPS2	DZIP3	PTK2	EZR	MAN1A2	CNR		ALDH18A1
ETV1	PLG	BCL2	LUC7L2	NLN	NCS1	SENP8	CNR2		ALDH2
HSPA2	NCOA1	NRXN2	PSMD4	CACNB2	STAT4	NEDD1	CSF1		ALOX5
TXNIP	BAT4	BCL6	PSMB4	ZBTB16	GABRA1	HOXD4	DRD2		ALOX5AP
TROVE2	ANKRD12	ZNF518A	TUBB3	KIF1B	VSNL1	GTF2A1L	FPR2		ANK3
SORBS1	SEPT7	STAT4	PSAP	CABLES1	MAL2	RBBP6	FPRH1		ANXA8
SSH2	HIRA	VSNL1	PSMB7	CAMK2G	GMEB1	ESRRA	FPRL1		AP3M1
SIK3	PDE9A	AKIRIN2	SKP1	FDFT1	CD200	HELB	LXA4R		APBA1
ACSS2	ZHX2	RNGTT	PPAP2C	KIAA1217	ADAMTS1	LIN9	GNRHR		APBB1
WIPF1	BAT1	NMBR	OAZ1	SIK3	SCOC	SEC62	GRHR		APBB1IP
SOS1	KIF1B	SAR1A	NDUFA7	CMTM8	BMPR2	ZSCAN20	GRM5		APBB2
PLUNC	CAPZB	SV2B	CALY	PLEKHA5	RAB3C	EYA3	GPRC1E		APEX1
AP3B1	ZBTB16	MLXIP	PRMT5	MAML2	STMN1	MAP3K6	MGLUR5		APH1A
DAPK1	ARL6IP6	TRHR	CCT4	TTLL5	RNF141	CD200R1	HMGCR		APH1B
ARHGEF3	UBR5	FAM175A	CCNDBP1	NRXN2	PLN	RAET1E	HMOX1		APOA1
ELL2	CARD14	JAM3	CNOT10	PTPRA	GULP1	MTBP	HO		APOA1BP
PITPNB	TUBB	HSPB3	NRXN3	TM2D1	CENPE	STMN1	HO1		APOA2
TRA2A	FABP3	TRPC7	UGP2	RRAGB	CIRBP	RHBDL2	HRH3		APOA4
POLH	MYBBP1A	NRXN3	NHP2L1	CD84	RAB1A	CDH23	GPCR97		APOA5
KIAA1598	AKIRIN2	MDH1	EID1	WT1	CALM3	CENPBD1	IL1B		APOB
GRB10	PARVA	SNAP25	SNAP25	F12	NRXN3	GUCA1A	IL1F2		APOBEC1
ANKRD13A	FANCB	CELSR1	HSP90AB1	KCNG2	FOS	MBD3L1	IFNAR1		APOBEC2
QKI	EXOSC4	SMARCA4	SMARCA4	SCT	SUB1	KIF6	IFNAR		APOC1
BCL6	RBBP4	REV1	RPL3	EYA4	SNAP25	IKBKG	IFNAR2		APOC1P1
RCAN1	IFI6	STMN2	CDC42	TREX2	CRIP1	RICTOR	IFNABR		APOC2
HDLBP	USP39	FOXL1	COPE	S1PR5	SLC1A6	HSH2D	IFNARB		APOC3
CACNA1B	EXOSC2	RGS4	RGS4	C9	RGS4	SCARB1	INSR		APOC4
ALOX12B	ACTN2	PCSK1	UQCRFS1	CUL9	CALB1	ZNF101	KCNA1		APOD
SOX4	APLP2	FH	RAN	CELSR1	PGK1	PTPN11	KIT		APOE
HPCA	GRM8	XCL2	PGK1	THBS1	NOS1	MAPK1	SCFR		APOE_e2/3/4
AP1G2	ARF5	XCL1	EIF3K	NCOR2	SEC23A	CYP11B1	LEPR		APOM
NTSR2	PSMB4	NME7	PEBP1	CDK1	HSPA8	CEP170	DB		APP
VPS28	YWHAZ	TNNC1	HSPA8	TNFSF11	NAP1L5	JAK1	OBR		AR
EPPK1	RAB1A	IPO11	DLD	DAZ1	SMYD3	NLRC4	LRRK2		ARID4A
DYDC2	DTNBP1	DAZ1	RAP1GDS1	CCL20	SNCA	VTI1A	PARK8		ARID5B
GRIN1	CDC37	DAZ3	EIF3C	DAZ3	SLC16A10	THRA	NGF		ARL5B
C9ORF16	CALM3	DAZ4	ATP5A1	DAZ4	MYL9	ALG10	NGFB		ARMS2
NAT6	LRPAP1	DNASE1	GAPDH	FOXA2	SCG2	CATSPER1	NISCH		ARSB
BRSK2	NFYA	ADCYAP1	RASGRF1	ALPI	PIAS2	HIPK1	IRAS		ART3
CABP1	YWHAH	MMP19	KIFAP3	C18ORF54	GDA	FGF1	KIAA0975		ATF7
MED16	CCT7	KIF23	ATP5B	PCP4	MGP	RXFP1	GRIN2B		ATP6V0A4
PPP2R2D	SNAP25	UBASH3A	CLU	SST	RAB2A	WFDC2	NMDAR2B		ATXN1
REEP6	HSP90AB1	HTR7	LDHB	DRD3	NME2	CNOT7	NOS3		ATXN8OS
SF3A2	TNNT1	ACHE	NME2	POU4F1	DHRS7B	RFC2	NTRK1		AVPR1A
AMH	MED8	ROCK1	NACA	ADCYAP1	TYRP1	SLC4A1	MTC		BACE1
FSD1	ODF2	CHRNA4	PSMA3	CASP2	SST	HDAC9	TRK		BACE2
LTBP4	RAN	FERD3L	PSMA5	P2RY2	DUSP4	STX6	TRKA		BAG3
EIF3G	HNRNPL	GM2A	NDUFA1	SEMG1	SLC3A1	PLCD3	PLA2G7		BAT1
MRPL4	MRPS12	LRCH3	CD2BP2	EGFR	ADCYAP1	ICK	PAFAH		BCAM
IDH3G	TMEM9B	RAB3IP	NVL	HOXD10	MCTS1		PTGS1		BCHE
MED25	HSPA8	RAB32	MCTS1	CCDC14	EPB41L3		COX1		BCL2
G6PD	GABRD	AURKAIP1	GNAS	EXOC5	MYH11		PTGS2		BCL3
KLF13	CD9	SEMA3A	YWHAB	HDAC9	NPAS4		COX2		BCR
PRDX2	GAPDH	HMMR	EPB41L3	ITGA2B	CYR61		PPP3CA		BDNF
MAST1	KIFAP3	SFRS2B	MAP2K5	CD4	ACTA2		CALNA		BICC1
MTSS1	LTBP3		SAP18	MCHR2	TAC1		CNA		BIN1
COPE	CDH16		GLRB	SH3GL3	GTF2H2		PREP		BIRC3
TMEM161A	ARPC4		TXN	MLL2	ITGAX		PEP		BLMH
SRRM1	WARS		PSMD10	ILVBL	TAGLN		QPCT		C10orf112
NOC4L	DHRS7B		KLC1	HNRNPD	TPM2		AGER		C12orf41
RTDR1	DHCR24		TUBA1B	ZNF638	ADAM9		RAGE		C1R
MIF	NDUFA1		FAM162A	LMTK2	CD86		APCS		C2
GABRD	PFKL		TUBA1A	SHANK2	NME1		PTX2		C21orf55
AP2M1	NRAP		NME1	RPS6KA4	UQCRC2		SLC6A3		C21orf63
RASGRF1	ACTB		TUBA1C	KRT19	SOSTDC1		DAT1		C4A
MAD1L1	MAP4		ATP5G3	RAB6A	PDPN		SIGMAR1		C4B
ERI3	SAP18		UQCRC2	MAML3	CAMK2D		OPRS1		CACNB2
SSSCA1	STOML2		UQCRC1	ONECUT1	WIPF3		SRBP		CALHM1
CST3	EIF1		ACTG1	KCNK15	RPS6KA2		AAG8		CALHM2
FAM100A	ACLY		ZNF488		EFNA5		SOD1		CALHM3
ALDOA	ARPC1A		VDAC3		EIF3M		SPHK2		CAMK1G
ARPC4	TUBA1B		PRDX5		PPP2R5E		TNF		CAMK2G
TBL3	FAM162A		ATP5C1				TNFA		CAND1
CORO1A	TUBA1A		TRAPPC4				TNFSF2		CARD8
AKAP13	TUBA1C		POR				TNFRSF1A		CASP3
BLK	RTN3		TUBB2C				TNFAR		CASP4
GRP	UQCRC2		MC1R				TNFR1		CASP6
NADSYN1	EXOSC3						ADAM10		CASP8
ACTL6B	PACSIN1						KUZ		CAST
CHRM1	TRAPPC4						MADM		CAT
DMBX1	PRKAG2						ADAM9		CAV1
KPNA1	SEMA3A						KIAA0021		CAV3
FAIM2	MYCN						MCMP		CBLC
ACHE	CALM2						MDC9		CBS
MAP6	CALM1						MLTNG		CCDC134
COL6A1							APP		CCL2
RASA4							A4		CCL3
EEF1A2							AD1		CCL5
CPLX1							APH1A		CCL8
TIMM23							PSF		CCNT1
ARHGDIA							CGI-78		CCR2
FAM127A							UNQ579/PRO1141		CCR5
PCSK1N							APH1B		CD14
SFRS3							PSFL		CD2AP
APOE							UNQ688/PRO1328		CD33
LSM4							NCSTN		CD36
RAP2B							KIAA0253		CD40
COX5B							UNQ1874/PRO4317		CDC2
GYPB							PSENEN		CDK5
PXN							PEN2		CDK5R1
							MDS033		CDKN2A
							PSEN1		CDKN2BAS
							AD3		CDX2
							PS1		CECR2
							PSNL1		CELF2
							PSEN2		CETP
							AD4		CFB
							PS2		CFH
							PSNL2		CH25H
							STM2		CHAT
							CDK11A		CHD4
							CDC2L2		CHRFAM7A
							CDC2L3		CHRM1
							PITSLREB		CHRNA2
							CDK11B		CHRNA3
							CDC2L1		CHRNA4
							CDK11		CHRNA6
							PITSLREA		CHRNA7
							PK58		CHRNB2
							CDK5R1		CHRNB4
							CDK5R		CHST3
							NCK5A		CLCNKB
							CDK5R2		CLPTM1
							NCK5AI		CLU
							CDK10		CNTF
							CDK12		COG2
							CRK7		COL11A1
							CRKRS		COL25A1
							KIAA0904		COMT
							CDK13		COX10
							CDC2L		COX15
							CDC2L5		CPE
							CHED		CR1
							KIAA1791		CRH
							CDK14		CRHBP
							KIAA0834		CRP
							PFTK1		CSF1
							CDK15		CSK
							ALS2CR7		CSN1S1
							PFTK2		CST3
							CDK16		CTSD
							PCTK1		CTSG
							CDK17		CTSS
							PCTK2		CXCL1
							CDK18		CXCL10
							PCTK3		CXCL12
							CDK19		CYP17A1
							CDC2L6		CYP19A1
							CDK11		CYP1A1
							KIAA1028		CYP2C19
							CDK1		CYP2C8
							CDC2		CYP2D6
							CDC28A		CYP39A1
							CDKN1		CYP46A1
							P34CDC2		CYP4F3
							CDK20		DAPK1
							CCRK		DBH
							CDCH		DFNB31
							CDK2		DGKB
							CDKN2		DHCR24
							CDK3		DKK1
							CDKN3		DLD
							CDK4		DLST
							CDK5		DNAJC12
							CDKN5		DNM2
							CDK6		DNMBP
							CDKN6		DOPEY2
							CDK7		DPYS
							CAK		DRD3
							CAK1		DRD4
							CDKN7		DSC1
							MO15		DVL1
							STK1		DYRK1A
							CDK8		EBF3
							CDK9		EBP
							CDC2L4		ECE1
							TAK		ECHS1
							CHRM1		EFEMP1
							CHRM2		EFNA5
							CHRM3		EGR2
							ESR1		EIF2AK2
							ESR		ENPP1
							NR3A1		ENPP2
							ESR2		ENTPD7
							ESTRB		EPC2
							NR3A2		EPHA1
							FGFR1		EPHA4
							BFGFR		ERCC2
							CEK		ERCC4
							FGFBR		ESR1
							FLG		ESR2
							FLT2		EXOC3L2
							HBGFR		F11R
							FGFR2		F13A1
							BEK		FABP2
							KGFR		FABP4
							KSAM		FADD
							FGFR3		FAM113B
							JTK4		FAM63A
							FGFR4		FAS
							JTK2		FBP1
							TKF		FCER1G
							FNTA		FDPS
							FNTB		FGF1
							NR3C1		FGL2
							GRL		FLOT1
							GRIA1		FOS
							GLUH1		FOXO3
							GLUR1		FTSJ3
							GRIA2		FYN
							GLUR2		GAB2
							GRIA3		GAL
							GLUR3		GALP
							GLURC		GAPDH
							GRIA4		GAPDHS
							GLUR4		GBA
							GRIN3A		GBP2
							KIAA1973		GC
							GRIN3B		GCK
							GRIN2A		GLO1
							NMDAR2A		GLOD4
							GRIN2B		GLP1R
							NMDAR2B		GMEB1
							GRIN2C		GMEB2
							NMDAR2C		GNA11
							GRIN2D		GNB3
							GLUN2D		GOLM1
							NMDAR2D		GOT1
							GRIN1		GPD1
							NMDAR1		GRB10
							GRM1		GRB14
							GPRC1A		GRB2
							MGLUR1		GRB7
							GRM2		GRIN2B
							GPRC1B		GRIN3A
							MGLUR2		GRIN3B
							GRM3		GRN
							GPRC1C		GSK3B
							MGLUR3		GSTM1
							GRM4		GSTM3
							GPRC1D		GSTM4
							MGLUR4		GSTO1
							GRM5		GSTO2
							GPRC1E		GSTP1
							MGLUR5		GSTT1
							GRM6		GSTZ1
							GPRC1F		GYS1
							MGLUR6		GYS2
							GRM7		HBG2
							GPRC1G		hCG2039140
							MGLUR7		HECTD2
							GRM8		HFE
							GPRC1H		HHEX
							MGLUR8		HIF1A
							GSK3A		HK1
							GSK3B		HK2
							GUCY1A2		HLA
							GUC1A2		HMGCR
							GUCSA2		HMGCS1
							GUCY1A3		HMGCS2
							GUC1A3		HMMR
							GUCSA3		HMOX1
							GUCY1A1		HMOX2
							GUCY1B3		HNF4A
							GUC1B3		HPCAL1
							GUCSB3		HPSE2
							GUCY1B1		HSD11B1
							GUCY1B2		HSD11B2
							HDAC10		HSPA1A
							HDAC11		HSPA1B
							HDAC1		HSPA1L
							RPD3L1		HSPA5
							HDAC2		HSPG2
							HDAC3		HTR2A
							HDAC4		HTR2C
							KIAA0288		HTR6
							HDAC5		ICAM1
							KIAA0600		IDE
							HDAC6		IFFO1
							KIAA0901		IFNG
							JM21		IFT74
							HDAC7		IGF1
							HDAC7A		IGF1R
							HDAC8		IL10
							HDACL1		IL18
							CDA07		IL1A
							HDAC9		IL1B
							HDAC7		IL1RN
							HDAC7B		IL33
							HDRP		IL4
							KIAA0744		IL6
							MITR		IL8
							FCGR2A		INPPL1
							CD32		INS
							FCG2		INSR
							FCGR2A1		IREB2
							IGFR2		IRF6
							FCGR2B		IRS1
							CD32		KCNJ11
							FCG2		KCNJ6
							IGFR2		KCNMA1
							FCGR2C		KIF11
							CD32		KIF18B
							FCG2		KLF5
							IGFR2		KLK1
							FCGR3A		KNS2
							CD16A		LAMB1
							FCG3		LCK
							FCGR3		LDLR
							IGFR3		LHB
							FCGR3B		LHCGR
							CD16B		LIPA
							FCG3		LIPC
							FCGR3		LIPE
							IGFR3		LIPF
							FCGR1A		LMNA
							FCG1		LOC388458
							FCGR1		LOC439999
							IGFR1		LOC651924
							FCGR1B		LPA
							IGFRB		LPAR5
							FCGR1C		LPL
							IGFRC		LRAT
							CHRNA4		LRP1
							NACRA4		LRP2
							SERPINE1		LRP3
							PAI1		LRP6
							PLANH1		LRP8
							PDE1A		LRPAP1
							PDE1B		LRRK2
							PDE1B1		LRRTM3
							PDES1B		LSS
							PDE1C		LTA
							PDE4A		M6PR
							DPDE2		MAGI2
							PDE4B		MAOA
							DPDE4		MAOB
							PDE4C		MAPK8IP1
							DPDE1		MAPT/STH
							PDE4D		MARCH5
							DPDE3		MC2R
							PPARA		MCM3AP
							NR1C1		MEF2A
							PPAR		MEFV
							PPARD		MICA
							NR1C2		MICB
							PPARB		MIF
							PPARG		MINPP1
							NR1C3		miRNA-29a/b
							PRKAA1		MME
							AMPK1		MMP1
							PRKAA2		MMP3
							AMPK		MMP9
							AMPK2		MPO
							PRKCI		MS4A4A
							DXS1179E		MS4A4E
							RRM1		MS4A6A
							RR1		MT-ATP6
							RRM2		MT-ATP8
							RR2		MT-CO2
							GABRA1		MT-CO3
							GABRA2		MT-COI
							GABRA3		MT-CYB
							GABRA4		MT-DLOOP
							GABRA5		MT-haplo
							GABRA6		MTHFD1
							GABRB1		MTHFD1L
							GABRB2		MTHFR
							GABRB3		MT-L2
							GABRD		MT-NC7
							GABRE		MT-ND1
							GABRG1		MT-ND2
							GABRG2		MT-ND3
							GABRG3		MT-ND4
							GABRP		MT-ND4L
							GABRR1		MTND5
							GABRR2		MT-ND6
							GABRR3		MTP18
							GABRQ		MTR
							ADORA1		MT-RNR1
							ADRA2A		MT-RNR2
							ADRA2R		MT-TG
							ADRAR		MT-TH
							LNPEP		MT-TI
							OTASE		MT-TK
							NFKB1		MT-TQ
									MT-TR
									MT-TS2
									MT-TT
									MYH13
									MYH8
									MYST4
									NAT1
									NAT2
									NCAM2
									NCAPD2
									NCOA2
									NCSTN
									NDST2
									NDUFA3
									NDUFA6
									NDUFA8
									NDUFB7
									NDUFB8
									NDUFS1
									NDUFS4
									NDUFS7
									NEDD9
									NEURL
									NEUROD1
									NEUROG3
									NFKBIA
									NGB
									NGF
									NGFR
									NOS1
									NOS2A
									NOS3
									NOTCH4
									NP
									NPC1
									NPC2
									NPY
									NQO1
									NR1H2
									NR3C1
									NRG1
									NTRK1
									NTRK2
									NUDT1
									NUMB
									NXPH1
									OAT
									OGG1
									OLIG2
									OLR1
									OPRS1
									OPTN
									OTC
									PARP1
									PAX4
									PCDH11X
									PCGF5
									PCK1
									PCK2
									PCSK9
									PDCD11
									PDE3B
									PFKM
									PGAM1
									PGBD1
									PHKG2
									PICALM
									PIK3R1
									PIN1
									PITRM1
									PKP2P1
									PLA2G1B
									PLAT
									PLAU
									PLCE1
									PLCG1
									PLG
									PMVK
									PNLIPRP1
									PNMT
									POMT1
									POMT2
									PON1
									PON2
									PON3
									POU2F1
									PPARA
									PPARD
									PPARG
									PPARGC1A
									PPIL2
									PPM1H
									PPP1CC
									PPP1R10
									PPP1R3A
									PPP1R3C
									PPP2R1A
									PPP2R2B
									PPP3CB
									PRDX6
									PRG1
									PRKAA1
									PRKAB2
									PRND
									PRNP
									PRSS11
									PRSS7
									PRUNE2
									PSAP
									PSEN1
									PSEN2
									PSENEN
									PSMB7
									PSMB9
									PTEN
									PTENP1
									PTGS2
									PTPLA
									PVRL2
									PYY
									PZP
									RASSF4
									RELN
									REN
									RFC1
									RFTN1
									RGS4
									RGS6
									RPS15
									RPS6KA2
									RTN3
									RUNX1
									RXRA
									RXRB
									RXRG
									S100B
									SAMSN1
									SAR1A
									SCARB1
									SCD
									SEC24C
									SEL1L
									SEMA4D
									SEPT3
									SERPINA1
									SERPINA3
									SERPINE1
									SERPINF2
									SFRP5
									SGPL1
									SGPP1
									SH3PXD2A
									SIRT1
									SLC11A1
									SLC11A2
									SLC18A3
									SLC2A2
									SLC6A3
									SLC6A4
									SLIT1
									SLK
									SMAD3
									SNCA
									SNCAIP
									SNCG
									SOAT1
									SOD2
									SORCS1
									SORCS2
									SORCS3
									SORL1
									SORT1
									SOS1
									SOS2
									SREBF1
									SRP72
									SST
									STH
									SUPV3L1
									SYN3
									TACR2
									TANC2
									TANK
									TAP1
									TAP2
									TAPBPL
									TARDBP
									TBP
									TCF2
									TCF7L2
									TCN1
									TCN2
									TET1
									TF
									TFAM
									TFCP2
									TGFB1
									TGM4
									THRA
									TIMP1
									TLL2
									TLR4
									TM4SF5
									TMC5
									TMED8
									TMEM132C
									TMEM63C
									TNF
									TNFRSF14
									TNFRSF1A
									TNFRSF1B
									TNFRSF4
									TNFRSF8
									TNK1
									TNMD
									TOMM40
									TP53
									TP63
									TP73
									TPH1
									TRAF2
									TRAK2
									TREM2
									TRPC4AP
									TSPAN15
									TTR
									TUBB
									UBD
									UBE2D1
									UBE2I
									UBQLN1
									UCHL1
									UCP2
									USF1
									USF2
									VCL
									VCP
									VDR
									VEGF
									VLDLR
									VPS26A
									VPS35
									VR22
									WNT8B
									WRN
									WWC1
									XRCC1
									YWHAZ
									ZAP128
									ZNF202
									ZNF292
									ZWINT

## Sheet: modules_1_dataset
mRNA expression																																		Drug Targets			OMIM
EC 1	EC 2	EC 3	EC 4	EC 5	EC 6	HIP 1	HIP 2	HIP 3	HIP 4	HIP 5	HIP 6	MTG 1	MTG 2	MTG 3	PC 1	PC 2	PC 3	PC 4	PC 5	PC 6	PC 7	PC 8	PC 9	SFG 1	SFG 2	SFG 3	SFG 4	SFG 5	SFG 6	SFG 7	SFG 8	VCX		DT1			OMIM_1	OMIM_2	OMIM_3	OMIM_4	OMIM_5	OMIM_6
PCSK6	SWAP70	SSBP1	DDX20	DDX20	DDX20	RANBP10	CDA	SWAP70	PEX10	PEX10	TLE3	THOC5	THOC5	PCSK6	TTC19	PSMA3	PSMA3	PSMA3	EIF4G1	PPP1R12A	PACS1	DDX20	DDX20	DLL4	SUMF2	SUMF2	SUMF2	SUMF2	DLL4	NF2	ITGA7	PPP4C		PRKAA2			SUMF2	ARHGEF1	ARHGEF1	ITGA7	ITGA7	ITGA7
PMCH	THOC5	POLG	ETV3	ETV3	ETV3	ZMIZ1	TMEM222	THOC5	ABCD3	ABCD3	EIF4G1	MED8	ASB2	PMCH	SUCLG2	SERPINB2	PAM	ORC4L	EIF5B	AKAP13	AKAP13	ETV3	ETV3	NOTCH4	DLL4	DLL4	DLL4	DLL4	NOTCH4	PICK1	SRGN	GDI2		PRKAA1			DLL4	GNAI3	GNAI3	SRGN	SRGN	SRGN
FLG	MED8	CLIP1	TLE3	TLE3	TLE3	GIGYF2	PRSS23	MED8	COL6A2	COL6A2	EIF5B	MED22	RPLP0	FLG	GPR143	PLK1	RASSF9	MCM10	PSMA3	ARHGEF2	ARHGEF2	TLE1	TLE1	MAML1	NOTCH4	NOTCH4	NOTCH4	NOTCH4	MAML1	RPL10	CD44	RAB8A		RRM1			NOTCH4	RGS16	RGS16	CD44	CD44	CD44
MCHR1	MED22	CLASP2	HNRNPK	HNRNPK	HNRNPK	TBC1D4	DBN1	MED22	ABCD1	ABCD1	ALPP	MED30	MED8	PAM	VPS4A	PSMA1	UHMK1	CDKN2A	SERPINB2	DSG3	PLIN1	RPL10	RPL10	NOTCH1	MAML1	MAML1	MAML1	MAML1	NOTCH1	OCLN	CD82	OPTN		RRM2			MAML1	CMA1	PACS1	CD82	CD82	CD82
MCHR2	MED30	TAL2	SF3A2	SF3A2	SF3A2	NFAT5	NIPBL	MED30	PEX19	PEX19	PIGK	MED9	MED22	RASSF9	CHMP4A	PSMA6	SERPINB2	SERPINB2	PLK1	PRPH2	YWHAB	OPTN	SETDB1	DLL1	FBXW7	FBXW7	FBXW7	FBXW7	DLL1	TIAM1	MMP7	RPH3AL		RRM2B			FBXW7	OPRK1	CMA1	MMP7	MMP7	MMP7
RENBP	MED9	LMO2	SNRNP70	SNRNP70	SNRNP70	RBM12	ZNF598	MED9	ABCD2	ABCD2	TOM1L1	MED11	MED30	UHMK1	CHMP4B	PSMA5	PLK1	SECISBP2	PSMA1	PRPH	YWHAZ	SETDB1	PPP1R8	RBP3	NOTCH1	NOTCH1	NOTCH1	NOTCH1	NBR1	ARHGEF1	CD4	SYTL4		ACACA			NOTCH1	OPRD1	OPRK1	CD4	CD4	CD4
REN	MED11	RLIM	TTF2	DHX9	TTF2	C12ORF35	ODF2L	MED11	SWAP70	SSBP1	XRN2	MED23	MED9	MCHR1	CHMP4C	ECT2	PSMA1	CDC6	PSMA6	YWHAB	YWHAG	NAV2	UNC119	JAG1	DLL1	DLL1	DLL1	DLL1	CIB1	CALM1	CD36	RIMS2		ACACB			DLL1	OPRM1	OPRD1	CD36	CD36	CD36
ATP6AP2	MED23	ISL1	DHX9	SFPQ	DHX9	NAV1	RECQL4	MED23	THOC5	POLG	TARBP2	MED17	MED11	MCHR2	SUCLG1	TPT1	PSMA6	PLK1	XRN2	YWHAZ	ARF3	PPP1R8	NACA	JAG2	RBP3	SEC61B	SEC61B	NBR1	RBP3	PRKCA	DMP1	RPH3A		PRKAB2			PACS1	KLHL3	OPRM1	DMP1	DMP1	DMP1
PCSK5	MED17	LDB1	SFPQ	SNRPA	TBCB	C3ORF63	PDDC1	MED17	ASB2	SCARB1	DCP1B	MED28	MED23	POMC	CHMP1B	ATP1A2	PSMA5	PSMA1	PSMA5	TESC	PFKFB2	UNC119	DHX9	LFNG	JAG1	RBP3	THOC5	CIB1	PSEN2	GNAI3	CD81	PACS1		PRKAG3			NBR1	ARHGEF18	KLHL3	CD81	CD81	CD81
ENSA	MED28	ELF2	SNRPA	U2AF2	EIF4G1	TSEN2	PHF23	MED28	RPLP0	THOC5	RPL28	MED25	MED17	MC2R	VPS4B	PSMB5	ATP1A1	PSMA6	TARBP2	YWHAG	ARFIP1	NACA	EIF4G1	MFNG	JAG2	MED8	RBP3	THOC5	NCSTN	PRKCD	CCR3	RABAC1		PRKAG1			CIB1	AVP	ARHGEF18	CCR3	CCR3	CCR3
AMH	MED25	NBPF3	U2AF2	KPNB1	SFPQ	CACHD1	NCAPD3	MED25	CRYAB	CLIP1	THOC5	MED29	MED28	MC5R	CHMP2A	PSMB6	FXYD2	PSMA5	DCP1B	PFKFB2	DEK	DHX9	EIF5B	DTX1	LFNG	MED22	MED8	RBP3	GABARAP	GRIA3	DLL4	DYNC1LI1		PRKAB1			PLIN1	OXTR	ADRA1B	INS	DLL4	INS
ZMYND19	MED14	LMO1	PRPH2	WBP11	EIF5B	KIAA0240	TRAPPC4	MED14	MED8	CLASP2	EIF3E	MED12	TCEB2	HLA-DRB3	CHMP1A	MYT1	FXYD1	AHNAK	MKNK1	PRKAA2	TFAP2A	PSMD11	PSMD11	MAML2	MFNG	MED30	MED22	PSEN2	JAG1	RGS16	NOTCH4	SLC2A4		PRKAG2			SCYL2	OXT	AVP	NOV	NOTCH4	NOV
COL25A1	MED29	DRG1	PRPH	NAA38	SNRPA	FOXP3	PIPOX	MED29	MED22	TAL2	CHPF	CDK8	TCEB1	FGF10	CHMP5	PKMYT1	TPT1	PSKH1	CHPF	PRKAA1	COPB1	ACP5	ACP5	MAML3	DTX1	MED9	MED30	MED8	JAG2	BANK1	MAML1	ACOX1		KCNN4			ARF3	PCSK6	OXTR	C9	MAML1	C9
HACL1	MED12	CTDSP1	WBP11	PGD	U2AF2			MED12	MED30	LMO2	PABPC1	MED26	USP33	RENBP	KIAA1715	RECQL5	ATP1B1	ECT2	EIF3C	BAG3	COPA	FEZ1	FEZ1	WDR12	MAML2	MED11	MED9	MED22	LFNG	CMA1	INS	RAB7A		AGL			ARFIP1	PMCH	OXT	C8A	INS	C8A
SCG5	CDK8	LHX3	NAA38	PRMT1	KPNB1			CDK8	MED9	RLIM	NDRG1	MED13	MED25	REN	RASSF7	TOP3A	ATP1A2	ORC2L	EXOSC5	PKP2	GP9	PTH	PTH	NOTCH2	MAML3	MED23	MED11	MED30	MFNG	OPRK1	NOV	ARF3		STARD9			PICALM	FLG	PCSK6	CD9	NOV	CD9
IAPP	MED26	LHX1	PGD	PRPF40A	WBP11			MED26	MED11	ISL1	EIF3C	MED6	MED29	ATP6AP2	CNOT10	NUDC	TPD52L1	TBRG1	FTL	DEK	AP1M2	PTH2R	PTH2R	NOTCH3	WDR12	JAG1	MED23	MED9	DTX1	OPRD1	NOTCH1	STRN3		NDUFA7			DEK	PTH1R	PMCH	COL4A5	NOTCH1	COL4A5
PCSK1	MED13	LDB2	PRMT1	YBX1	NAA38			MED13	MED23	LDB1	PKM2	USP49	MED12	PCSK5	MITD1	PSMB4	MAGED1	KIAA1984	PRKRA	GP9	EPN2	NUP85	CCNDBP1	DTX3	NOTCH2	JAG2	JAG1	MED11	MAML2	PRKCE	DLL1	MVP		NHLRC1			TFAP2A	PTH	FLG	OSM	DLL1	OSM
PCSK2	MED6	LMX1A	PRPF40A	SERPINB2	PGD			CD5L	HSPB1	ELF2	EXOSC5	PUM2	CDK8	GHRL	ZNF91	PSMB1	DLX4	ANKRD12	SMG1	PVR	BUB1	VIM	NUP85	CNKSR3	NOTCH3	LFNG	JAG2	MED23	MAML3	OPRM1	C9	BSG					COPB1	MEP1A	PTH1R	COL4A6	C9	COL4A6
KCTD15	CELSR3	PECR	YBX1	RPS7	PRMT1			CD40LG	TNNT3	ASB2	FTL	WDTC1	MED26	ASIP	ZNF142	PSMB2	UNC5A	ZNF227	UPF2	DYNLT3	MAPRE1	PEX2	VIM	POFUT1	ARL6IP1	MFNG	LFNG	NCSTN	WDR12	KLHL3	C8A	KBTBD10					COPA	PTH2R	PTHLH	SERPINA3	C8A	SERPINA3
PCSK1N	MOCS2	ISL2	SERPINB2	SFRS12	PRPF40A			IGHG1	MED17	CTDP1	PRKRA	FOXJ3	MED13	MC4R	URGCP	PSMB3	PSMB5	ZFP91	PDCD4	PVRL1	RHOQ	GADD45G	PEX2		DTX3	DTX1	MFNG	JAG1	FLNB	SLC9A3R1	VEGFA	ARFIP1					AP1M2	PTHLH	ADRA1A	CTSG	VEGFA	CTSG
	USP49	IFT172	SFRS12	FMNL1	YBX1			PRPSAP1	MED28	NBPF3	SMG1	MED27	TIMM23	PYY	RPL38	PSMB7	PSMB6	TPT1	RPS13	PVRL3	CLSTN1	GAPDH	GADD45G		CNKSR3	MAML2	DTX1	JAG2	FBLIM1	FLNA	PGF	LEPRE1					CSNK1E	GNAQ	PLIN1	CTRL	PGF	CTRL
	DDX19B	CLIP2	FMNL1	SLIT1	SERPINB2			PRPS1	TCEB2	MED8	STAU1	MED7	TIMM17B	ENSA	CDK13	PSMA7	MYT1	ATP1A2	EXOSC10	CD226	CLK2	PFN1	GAPDH		SHPRH	MAML3	MAML2	LFNG	GPHN	PRKACA	VEGFB	FAR1					BUB1	PDIA6	ARF3	FHL2	VEGFB	FHL2
	WDTC1	LMO4	PRDX4	HNRNPU	RPS7			PRPS2	TCEB1	MED22	RPS6	MED16	TIMM44	AMH	CC2D1A	ASPM	GORASP1	MELK	RPE	MAPRE1	PHLDB2	GIT1	NAA38		INPP5K	WDR12	MAML3	MFNG	ARHGEF9	ARHGEF12	CD9	PSMD7					AXIN2	ARR3	GNAQ	CTRB1	CD9	CTRB1
	FOXJ3	LHX4	HNRNPU	CLK1	SFRS12			MED6	USP33	MED30	UPF2	MED20	TCEB3	GHSR		PSMA4	PKMYT1	CDC5L	RPS15	RRBP1	AANAT	PRMT1	PGD		POFUT1	MED17	WDR12	DTX1	ICAM5	ARHGEF11	COL4A5	ESYT2					SLIT1	PTAFR	PDIA6	MMP1	COL4A5	CMA1
	MED27	ZNF675	CLK1	XPO5	PRDX4			GLUD1	MED25	MED9	PDCD4	MED19	REXO1	HCRTR1		POMP	RECQL5	SUPT16H	SKIV2L	RHOQ	ZFP36	PTPRK	GIT1		FDFT1	MED28	MED17	MAML2	GABRG3	TRPC1	OSM	C1QTNF5					CYTH2	RGS4	ARFIP1	CELA1	OSM	MMP1
	MED7	LMX1B	ST13	HDLBP	XRN2			CELSR3	MED14	MED11	RPS13	THOC7	LRRC41	HCRT		KCNA10	TOP3A	CCNG1	TPT1	CLSTN1	CYTH2	CKAP4	PRMT1		FAM101A	MED25	MED28	MAML3	PKP4	ARHGEF18	COL4A6	FKBP10					PPP1R14A	S1PR1	ARR3	ELANE	COL4A6	CELA1
	MED16	SEC23A	PRMT5	ST13	TARBP2			MOCS2	MED29	LMO1	PBX2	MED13L	TCEB3C	HCRTR2		STEAP3	NUDC	PPP2R3B	ATP1A2	SLIT1	ADAP1	BAT3	PTPRK		TMEM43	MED29	MED25	WDR12	NOTCH2	ADRA1B	SERPINA3	IDH2					COPB2	TXNDC17	PTAFR	MST1	SERPINA3	ELANE
	MED20	SEC24B	HNRNPL	PRMT5	SLIT1			USP49	MED12	DRG1	RPL4	DAZ1	MED6	NPFFR2		DAPK2	PSMB4	CDC45L	SMG6	CLK2	COPB2	RPS3A	BAT3		KIAA1875	MED12	MED29	MED17	NOTCH3	PRKG1	CTSG	RAB3B					CYTH1	MCHR1	RGS4	KLK2	CTSG	MST1
	MED19	SEC24C	STXBP3	NXF2	HNRNPU			DDX19B	CDK8	TCEA1	EXOSC10	BOLL	PAFAH1B2	MLNR		MLC1	PSMB1	MT-CO2	SMG5	CLK1	CYTH1	TTR	RPS3A		C6ORF167	CDK8	MED12	MED28	KCNIP3	AVP	CTRL	PIGR					CNO	MCHR2	COPB1	KLK3	CTRL	KLK2
	THOC7	TSEN15	PABPC1	HNRNPL	DCP1B			PUM2	MED26	MED23	RPE	DAZL	GLUD1	MLN		PSMA2	PSMB2	MCM5	SKIV2L2	PHLDB2	PNMA1	PRG2	RBP4			MED26	CDK8	FLNB	APH1A	OXTR	FHL2	PRDX4					RABEP1	SSTR2	COPA	F5	FHL2	KLK3
	MED13L	TSEN34	NDRG1	ANP32A	CLK1			WDTC1	MED13	CTDSP1	RPLP0	DAZAP1	USP49	AGRP		ALDH7A1	PSMB3	CDC7	EIF3I	AANAT	PARD3	PFN2	TTR			MED13	MED26	FBLIM1	APH1B	OXT	CTRB1	PRDX1					RABGEF1	AKAP12	S1PR1	CD151	CTRB1	F5
	KIAA0664	APC2	LSM1	UBR5	XPO5			FOXJ3	TIMM23	POLR2E	RPS15	DAZ3	PUM2	NPFFR1		DDX42	PSMB7	ALS2CR8	RAB3GAP2	ZFP36	PARD6A	FMNL1	PFN2			NOTCH2	MED13	MED25	PSENEN	PCSK6	MMP1	RAB32					CLTC	RGS19	AP1M2	ITGA3	MMP1	CD151
	MED18	MAPRE2	PKM2	TPR	HDLBP			MED27	TIMM17B	POLR2A	GSPT1	MED18	WDTC1	NPFF		PRPF8	PSMA7	SERTAD1	EXOSC8	NDE1	MARK4	APBB1IP	CCNO			NOTCH3	NOTCH2	MED29	METTL2B	PMCH	CELA1	RPL28					RBP3	RHO	BUB1	CTRC	CELA1	ITGA3
	IFT140	CTDSPL	ROM1	ADAP1	ST13			MED7	CD5L	ELL	SKIV2L	DZIP3	FOXJ3	ZMYND19		ABCB5	ASPM	CDKN2AIP	EXOSC6	OGG1	PARD6B	CCNO	POLDIP2			ARL6IP1	NOTCH3	MED12	DOCK3	FLG	ELANE	PPP2CB					PBX2	XK	TXNDC17	ITGB1	ELANE	CTRC
	UACA	SSBP3	CNGB1	STXBP3	PRMT5			MED16	CD40LG	MED17	RPL7A	USP47	MED27	NPY2R			PSMA4	ZNF410	EIF5	HSPB8	FEZ2	POLDIP2	XRN2			MED6	ARL6IP1	CDK8	KCNIP4	RYR2	MST1	GAD1					RPL4	AVPR1A	MCHR1	DNAJC1	MST1	ITGB1
	USP47	MAPRE3	TMPO	MAPK6	NXF2			MED20	IGHG1	MED28	MED8	DZIP1	MED7	NPY1R			PPAP2A	PSMB5	EIF1AX	PNMA1	PARD6G	PSMB10	PSMB10			SEC63	MED6	MED26	MLXIP	PTH1R	KLK2	LCMT1					ARF6	RGS7	MCHR2	TGM2	KLK2	DNAJC1
	SCAPER	SSBP2	CLPB	PABPC1	HNRNPL			MED19	TIMM44	TCEB2	MED22	DAZ4	TIMM17A	NPY5R			POMP	PSMB6	IPO13	PARD3	STK38	PTPN4	TARBP2			SEC62	GLUD1	MED13	GABARAPL2	PTH	KLK3	TM9SF2					ARFRP1	GNA12	SSTR2	CTSB	KLK3	TGM2
	CCNC	IL1F5	STAU1	NDRG1	ANP32A			THOC7	PMP22	TCEB1	MED30	CCNC	MED16	NRD1			KCNA10	MYT1	UPF3B	PARD6A	ECT2	PABPC4	PTPN4			DTX3	SEC63	ICAM5	BLMH	MEP1A	F5	IER3					CYTIP	PTGIR	AKAP12	SLPI	F5	CTSB
	RPL9	DRG2	RPS6	LSM1	TPR			MED13L	PEX12	USP33	MED9	RPL9	MED20	PDYN			STEAP3	PPP2R4	UPF1	MARK4	MICALL1	PTPRS	PABPC4			SERP1	SEC62	PKP4	ULK1	PTH2R	CD151	GAD2					PSEN2	ADCY5	PPP1R9B	CTSS	CD151	SLPI
	RWDD2B	RWDD1	RPL4	COLQ	TNIP1			DAZ1	PEX13	ZNF74	MED11	DCK	MED19	HACL1			TPD52	CCNG2	TTC19	PARD6B	RABEP1	PTPRD	PTPRS			USP49	DTX3	NOTCH2	DTX3	PTHLH	ITGA3	PPP2R5C					AP1B1	GNA13	RGS19	CTSL1	ITGA3	CTSS
	DCK	SEC23B	RPLP0	BCHE	OGG1			BOLL	PEX14	MED25	SMG6	FAM100A	THOC7	SCG5			MAL2	PKMYT1	XRN1	NFATC2	RABGEF1	PPFIBP1	PTPRD			PUM2	SERP1	NOTCH3	MLX	SLC9A3R2	CTRC	PPP2CA					AP1G1	MEP1B	RHO	SPP1	CTRC	CTSL1
	B3GALT4	SEC24D	DDX17	PKM2	ADAP1			DAZL	PEX3	MED14	SMG5	DHRS7B	MED13L	PCSK1			DAPK2	MCM6	EXOSC4	FEZ2	TSC2	TH1L	DCP1B			WDTC1	USP49	KCNIP3	MXD4	ADRA1A	ITGB1	PPP2R5E					SCARB2	AGTRAP	XK	ITGAV	ITGB1	SPP1
	FAM100A	SSBP4	ARSF	RAG2	STXBP3			DAZAP1	PEX16	MED29	SKIV2L2		DAZ1	PCSK2			MLC1	ORC1L	EIF1AY	PARD6G	RIN1	EEF1A1	PPFIBP1			FOXJ3	PUM2	ARL6IP1	MLXIPL	PAM	DNAJC1	RABGGTB					PER3	GUCY2D	AVPR1A	ITGA9	DNAJC1	ITGAV
	DHRS7B	TCF21	HTATSF1	RCC1	MAPK6			DAZ3	PEX11A	MED12	EIF3I		BOLL	PPYR1			FXYD7	MCM3	PSMB5	STK38	CSNK1A1	PRMT5	TH1L			MED27	WDTC1	APH1A	PDZD2	RASSF9	TGM2	RAB3A					KIF13A	RGS14	RGS2	PRSS2	TGM2	ITGA9
		SEC16A	HNRNPA2B1	NUP98	CHPF			FCGR3B	PEX11B	CDK8	RAB3GAP2		DIO2	NPY			TPD52L2	ORC3L	PSMB6	ECT2	AIMP1	STXBP3	EEF1A1			MED7	FOXJ3	APH1B	ATG3	UHMK1	CTSB	RAB1A					NCSTN	GRK1	CYTH2	REG3A	CTSB	PMCH
		CTDSP2	SFRS1	RAN	PABPC1			KIAA0664	SLC25A17	MED26	EXOSC8		USP20	PPY			TPD52L3	ORC6L	MYT1	MICALL1	YWHAQ	HABP4	PRMT5			SPC25	MED27	PSENEN	ATG7	PLIN1	SLPI	PTP4A2					GABARAP	RCVRN	RGS7	REG1A	SLPI	PRSS2
		SNAI1	SFRS2	RANBP1	NDRG1			MED18	PXMP4	MED13	EXOSC6		DAZL	KCTD15			PSMA2	CDT1	WDR1	TSC2	PNPLA2	EIF6	STXBP3			ARL6	MED7	METTL2B	GABRG1	PDC	CTSS	CHM					JAG1	GRK6	GNA12	SPINK1	CTSS	REG3A
		LYL1	SIP1	XPO1	LSM1			DZIP3	PEX7	TIMM23	MED17		DAZAP1	GHRHR			BRP44L	ORC5L	EIF3J	RIN1	MDM4	LPL	HABP4			MED16	SPC25	DOCK3	FERMT2	PRKAR1A	CTSL1	RABIF					JAG2	GRK5	PLCB1	PRSS7	CTSL1	REG1A
		PITPNB	SNRPC	RANBP3	EIF3C			IFT140	PEX5	TIMM17B	MED28		DAZ3	GHRH			ALDH7A1	MCM4	EIF4G2	ROM1	CLTC	LRP12	EIF6			MED20	ARL6	KCNIP4	ATG4A	PIK3CB	SPP1	SYTL5					LFNG	RENBP	PTGIR	NRSN1	SPP1	SPINK1
		NHLH1	SFRS2IP	TMPO	PKM2			UACA	CRYBB1	TRAK1	KEAP1		MED18	MC3R			SIRT7	DBF4	DCP1A	CNGB1	ARF6	WWC1	EIF3E			MED19	MED16	MED6	ATG12	AGAP2	ITGAV	RIMS1					MFNG	REN	ADCY5	TRHDE	ITGAV	PRSS7
			CTDP1	STAU1	EXOSC5			USP47	TCEB3	LHX3	MED25		DZIP3	MC1R			GPR135	RECQL5	PKMYT1	AIMP1	ARFRP1	LSM1	LPL			MED13L	MED20	PLK2	ATG5	PPM1A	ITGA9	RAB3IL1					DTX1	ATP6AP2	GNA13	SERPINC1	ITGA9	NRSN1
			ZRANB2	RPS6	RAG2			SCAPER	REXO1	LHX1	EIF2S3		USP47	ATRNL1			DDX42	TOP3A	EIF4A2	YWHAQ	CYTIP	CNO	WWC1			DAZ1	MED19	DTX3	ATG10	GNAQ	PCSK6	DMXL2					MAML2	PCSK5	COPB2	MEP1A	PCSK6	TRHDE
			SRPK1	RPLP0	RCC1			DZIP1	LRRC41	LDB2	MED29		TIMM50	CD200			PRPF8	ZNF622	THOP1	PNPLA2	PAPOLA	RAD18	NDRG1			BOLL	THOC7	USP49	TCP10L	GABRB1	PMCH	RAB3IP					MAML3	ARRB1	CYTH1	SDC2	PMCH	SERPINC1
			GSPT1	DDX17	NUP98			DAZ4	TCEB3C	PHYH	EIF5		DDX56	CD200R1			ABCB5	NUDC	MPP6	MDM4	SLC8A1	UBE2B	LSM1			DAZL	MED13L	PDZD2	MAP1LC3B	PDIA6	FLG	RABGGTA					WDR12	ADRBK1	RABEP1	PLG	FLG	MEP1A
			SNRPB	ARSF	RAN			CCNC	MED6	TIMM44	EIF1AX		MED4	PCSK1N				PSMB4	MPHOSPH6	RRM1	EPB41L3	UBR2	CNO			DAZAP1	DAZ1	PUM2	TMED10	PDE1A	PRSS2	GOLGA5					PTGS2	CXCR2	RABGEF1	CLU	PRSS2	SDC2
			SMN1	HTATSF1	RANBP1			CDK2AP2	PAFAH1B2	TAF15	IPO13		DZIP1					ROCK2	RECQL5	RRM2	SON	EIF3F	EIF3C			DAZ3	BOLL	WDTC1	ATG16L1	TRPM7	REG3A	RAB2A					CSNK1D	SAG	RGS14	PON1	REG3A	PLG
			SNRPD3	HNRNPA2B1	XPO1			WARS	GLUD1	PMP22	MED12		DAZ4					CRLS1	TOP3A	RRM2B	AP1B1	RGL2	EXOSC5			ARL6IP4	DAZL	FOXJ3	CNKSR3	TRPC3	REG1A	BLZF1					CCNG1	GNGT1	GRK1	F2	REG1A	CLU
			SNRPD1	SFRS1	RANBP3			PC	CELSR3	PEX12	CDK8		CCNC					PSMB1	DDX39	SMNDC1	AP1G1	PPFIA2	RAD18			MED18	DAZAP1	MED27	PSEN1	PHKG1	SPINK1	RAB4A					GGA3	RPLP2	RCVRN	PDIA3	SPINK1	PON1
			STXBP2	SFRS2	PRKRA			GOT2	SNUPN	PEX13	MED26		CDK2AP2					PSMB2	GNPTG	PAPOLA	KLC1	PPFIA3	UBE2B			DZIP3	DAZ3	MED7	CD177	PHKG2	PRSS7	RAB11FIP1					GGA1	SLC9A5	GRK6	GPC4	PRSS7	F2
			CLNS1A	SIP1	SMG1			MDH2	MOCS2	PEX14	MED13		WARS					PSMB3	UPF3A	SLC8A1	YWHAH	PPFIA1	UBR2			ATL2	ARL6IP4	FERMT2	APEH	ARR3	NRSN1	ZFYVE20					GPC1	ADCYAP1	GRK5	GPLD1	NRSN1	TAP2
			SMNDC1	SNRPC	CLPB			RPL9	USP49	PEX3	UPF3B		PC					PSMB7	ACSS2	EPB41L3	SFN	EPRS	EIF3F			ARL6IP6	MED18	MED16	GLRB	PTAFR	TRHDE	RAB5A					FLNB	SCT	RENBP	CD7	TRHDE	TAP1
			GEMIN5	SFRS2IP	STAU1			RWDD2B	DDX19B	PEX16	UPF1		GOT2					PSMA7	PLEKHB2	SON	YWHAE	RARS	RGL2			USP47	DZIP3	MED20	IFI6	RGS4	SERPINC1	EEA1					FBLIM1	HTR1D	REN	CTSD	SERPINC1	PDIA3
			GEMIN4	CTDP1	RPS6			DCK	PUM2	PEX11A	XRN1		MDH2					ASPM	DOM3Z	KLC1	MARK2	BCCIP	PPFIA2			SEC61A1	ATL2	MED19	KIAA0174	COPB1	MEP1A	RAB37					AP3D1	HTR1B	ATP6AP2	APOA1	MEP1A	TAPBP
			SMN2	ZRANB2	UPF2			ZDHHC6	WDTC1	PEX11B	EXOSC4		ASB8					PSMA4	NUDC	ODF1	TCP10	RPA2	PPFIA3			DZIP1	ARL6IP6	THOC7	UBA5	COPA	SDC2	ALS2CL					ATP6V0C	HTR2A	PCSK5	PDE1A	SDC2	GPC4
			LSM11	SRPK1	PDCD4			B3GALT4	FOXJ3	SLC25A17	ETF1		ZFP36L1					POMP	PSMB4	ODF2	SCARB2	AIMP1	PPFIA1			DAZ4	USP47	MED13L	C14ORF139	S1PR1	PLG	RIN2					PLIN3	TRHR	ARRB1	PLA2G2A	PLG	GPLD1
			WDR77	GSPT1	RPS13			FAM100A	MED27	PXMP4	GSPT2		TNFAIP8					KCNA10	EIF3G	SPAG4	ANKS1A	TBCD	EPRS			CNKSR3	SEC61A1	DAZ1	KBTBD7	NUMB	CLU	TBC1D3C					PER1	ARRB2	ADRBK1	PLA2G1B	CLU	ALPP
			WBP4	SRP19	EXOSC10			DHRS7B	MED7	EAF2	TXNL4A		DCK					STEAP3	EIF3D	CACNA1A	MYCBP2	UNG	RARS			CCNC	DZIP1	BOLL	ATG4B	GP9	PON1	RAB6A					GPHN	NTSR1	CLTC	BGN	PON1	CD7
			PAPOLA	TNPO1	RPE			FH	TIMM17A	EAF1	FMR1		ZDHHC6					HAUS1	CASC3	YWHAH	PRKCI	TADA3	BCCIP			SHPRH	DAZ4	DAZL	BCL2L13	KCNE1	F2	GDI1					ARHGEF9	NGB	CXCR2	PLAA	F2	CTSD
			PRM1	IPO7	RPLP0			IGKC	MED16	LMX1A	CYFIP1		KRI1					AURKB	SMARCD2	SFN	FARP2	ZBTB16	RPA2			INPP5K	CNKSR3	DAZAP1	POFUT1	KCNQ1	PDIA3	GOLGA1					AP3B1	ATP1B2	SAG	PLA2R1	PDIA3	APOA1
			LMNB1	IPO8	RPS15			NDUFS1	MED20	PECR	NUFIP2		FAM100A					PLRG1	EIF4E	YWHAE	RAI14	RPS25	AIMP1			POFUT1	CCNC	DAZ3	BRP44L	TXNDC17	GPC4	GOLGA4					MT-CO2	SSTR5	GNGT1	FKBP10	GPC4	PLA2G2A
			CD2BP2	SNRPB	DDX17				MED19	ISL2	EIF1AY		DHRS7B					UCHL3	PSMB1	MARK2	MAPKAPK2	RPLP1	UNG			DCK	CDK2AP2	MED18	PGAM1	MCHR2	GPLD1	ERC1					ICAM5	SSTR1	ARF6	FURIN	GPLD1	PLA2G1B
			BANF1	SMN1	ARSF				THOC7	PEX7	FASN		ZYG11B					INCENP	DCP2	ALOX5	TPH1	HTATSF1	FTL			FDFT1	WARS	DZIP3	PGS1	POMC	ALPP	RABGAP1					PIP5K1C	CORT	RPLP2	DAB1	ALPP	BGN
			AKAP8L	SNRPD3	HTATSF1				MED13L	PEX5	HNRNPF		FH					CDCA8	EIF3A	TCP10	TSC1	SIP1	PRKRA			FAM101A	PC	USP47	YME1L1	MC2R	CD7	KIF20A					GABRG3	SST	SLC9A5	ENO1	CD7	PLAA
			GMCL1	SNRPD1	HNRNPA2B1				DAZ1	IFT172	DDX1		NDUFS1					DAPK2	EIF3B	POLR3E	NEK1	TPI1	SMG1			TMEM43	GOT2	TMED10	MTCH1	MC5R	CTSD	RAB5B					BAT5	SSTR3	ADCYAP1	SERPINB6	CTSD	PLA2R1
			SF3A1	STXBP2	SFRS1				BOLL	TCEB3	HNRNPH1							MLC1	PSMB2	POLR3D	HSPA9	SNAPIN	TADA3			FAM100A	MDH2	MED4	SUMF2	HLA-DRB3	APOA1	RIN3					PKP4	SSTR4	ARFRP1	PROC	APOA1	FURIN
			TCEA1	CLNS1A	SFRS2				DIO2	REXO1	NCBP1							DBF4B	PSMB3	TPD52L1	TH	SNRPB	ZBTB16			KIAA1875	RPL9	DZIP1	FBXW7	PRKCB	PLA2G2A	RLF					NOTCH2	AVPR2	CYTIP	PLAU	PLA2G2A	DAB1
			POLR2A	SMNDC1	SIP1				USP20	LRRC41	NCBP2							MCM2	PSMB7	WEE1	GGA3	SMN1	UPF2			C6ORF167	SHPRH	DAZ4	CSNK1E	SSTR2	PLA2G1B	SSR2					NOTCH3	ADCY10	HTR1D	F10	PLA2G1B	ENO1
			YTHDC1	GEMIN5	SNRPC				DAZL	TCEB3C	WDR1							MCM7	PSMA7	ANKS1A	GGA1	SNRPD3	RPS25			DHRS7B	INPP5K	CNKSR3	AXIN2	PRKAR2A	BGN	SRPR					AP3M1	NTS	HTR1B	CANX	BGN	PHKG1
			STRAP	GEMIN4	SFRS2IP				DAZAP1	MED6	KCNJ8							MCM8	ASPM	MYCBP2	USP33	SNRPD1	PDCD4				POFUT1	CCNC	PPP1R14A	SCTR	PLAA	SCP2					SLIT2	TRH	HTR2A	IFNGR2	PLAA	PHKG2
			TM4SF1	SMN2	CTDP1				DAZ3	PAFAH1B2	ABCC8							ANKZF1	PSMA4	PRKCI	AP3D1	STXBP2	PBX2				DCK	PSEN1	PER3	PRKX	PLA2R1	EHHADH					PIP5K1A	ADRB2	TRHR	SERPINE1	PLA2R1	SERPINB6
			ELL	LSM11	ZRANB2				FCGR3B	CLIP2	KCNJ11							H2AFZ	EIF3L	FARP2	ATP6V0C	CLNS1A	RPL4				FDFT1	CD177	CSNK1D	AKAP14	FURIN	ACAA2					ARFIP2	DRD4	ARRB2	PLAT	FURIN	PROC
			SPRY1	WDR77	SRPK1				KIAA0664	GLUD1	EIF3J							AURKC	DIS3	RAI14	HECTD1	GEMIN5	EXOSC10				ZDHHC6	IFI6	PER1	AKAP1	DAB1	RAB27A					AP3B2	SCN8A	NTSR1	IFNG	DAB1	PLAU
			U2AF1	WBP4	SRP19				MED18	POLR2K	EIF4B							SCNM1	EXOSC2	MAPKAPK2	PLIN3	GEMIN4	RPE				FAM101A	SHPRH	CSNK1G2	AKAP9	ENO1	RAB11A					CSNK1G2	TBXA2R	NGB	PRNP	ENO1	F10
			ZRSR2	PAPOLA	TNPO1				DZIP3	LMO4	EIF4G2							PSMA2	EXOSC9	TPH1	LST1	SMN2	RPLP1				TMEM43	INPP5K	CRY2	AKAP5	PHKG1	NRAP					KCNIP3	VIPR1	ATP1B2	SPARC	PHKG1	CANX
			RP9	PRM1	IPO7				IFT140	MED21	TUBB4							ATXN7L3	EXOSC7	TSC1	G2E3	LSM11	RPS15				FAM100A	TNFAIP8	ARL6IP1	AKAP3	PHKG2	OCRL					CRY2	GNB5	SSTR5	CLEC3B	PHKG2	IFNGR2
			SF3A3	GLMN	IPO8				UACA	SMARCC2	ABCC9							ALDH7A1	KHSRP	NEK1	C19ORF29OS	WDR77	HTATSF1				KIAA1875	POFUT1	PER2	AKAP6	SERPINB6	PPP2R2A					CDA	GRM4	SSTR1	THBS1	SERPINB6	SERPINE1
			DDX6	LMNB1	SNRPB				USP47	SRGAP3	DCP1A							RPS4X	POMP	SNCAIP	AP3B1	WBP4	SIP1				C6ORF167	FDFT1	ANKRD6	AKAP10	PROC	SCOC					ARL6IP1	DRD2	CORT	C7	PROC	PLAT
			SF1	CD2BP2	SMN1				SCAPER	STK19	BPTF							DDX42	KCNA10	HSPA9	CDK16	PPA1	CTDP1				DHRS7B	PGAM1	CLOCK	AKAP11	PLAU	CCNG1					PPP2R4	GPSM2	SST	KNG1	PLAU	IFNG
			SFRS11	BANF1	SKIV2L				TIMM50	ACSL6	MAZ							NRSN2	STEAP3	TH	CACNB2	HTT	TPI1				FH	FAM101A	ARNTL2	AKAP12	F10	RPL7					CCNG2	TTC1	SSTR3	SERPINF2	F10	PRNP
			TCERG1	AKAP8L	SNRPD3				DDX56	LHX4	EIF4A2							NSUN2	MAGOH	DDX6	REM1	TCP1	SNAPIN				NDUFS1	TMEM43	TIMELESS	NBEA	CANX	ZNF7					APH1A	EDN1	SSTR4	AMOT	CANX	SPARC
			KHDRBS2	GMCL1	SNRPD1				MED4	SLC29A1	THOP1							PRPF8	RBM8A	PAK4	KIF5C	CCT5	SNRPB					KIAA1875	CRY1	AKAP2	IFNGR2	MYRIP					APH1B	AGTR2	AVPR2	PCOLCE	IFNGR2	CLEC3B
			PCBP1	NUP62	STXBP2				DZIP1	ZNF675	MPP6							MAGEC1	THOC4	USP33	PIP5K1C	CCT7	SMN1					C6ORF167	PLK2	ARFGEF2	SERPINE1	MID1					PSENEN	RAMP1	ADCY10	LAMA3	SERPINE1	THBS1
			ZNF74	NUTF2	CLNS1A				DAZ4	NOVA1	MPHOSPH6							ECHDC2	PAIP1	BRSK1	BTAF1	CHD3	SKIV2L					DHRS7B	TIPIN	AKAP7	PLAT	IGBP1					METTL2B	RAMP2	AP1B1	F2RL1	PLAT	C7
			NARS	SF3A1	SMNDC1				CRYAA	BTF3	HNRNPD							ATP5L	EIF4A1	ACACA	INPP5A	ZHX1	SNRPD3					YME1L1	CSNK1G3	PRKAR2B	IFNG	RAB9A					DOCK3	RAMP3	AP1G1	SERPINI1	IFNG	KNG1
			LSM3	TCEA1	GEMIN5				CCNC	LMX1B	MED6							MRPL19	EIF4G3	RGS3	NFATC4	TDGF1	SNRPD1					MTCH1	CSNK1G1	AKAP4	PRNP	RAB1B					KCNIP4	AVPR1B	NTS	CPB2	PRNP	SERPINF2
			IDH3A	POLR2A	GEMIN4				CDK2AP2	MOCS2	DDX39							ABCB5	HNRPLL	USP11	PIK3C3	ZHX3	STXBP2						SHPRH	AANAT	SPARC	PPP6C					ARCN1	MTUS1	TRH	SERPINB13	SPARC	PCOLCE
			IDH3G	YTHDC1	SMN2				WARS	USP49	GNPTG							HIST1H2AI	NUP210	FXN	MFAP1	ZHX2	CLNS1A						INPP5K	RALA	CLEC3B	SSX2					COPG2	GUCA1B	ADRB2	SERPING1	CLEC3B	LAMA3
			IDH3B	STRAP	LSM11				LALBA	DDX19B	UPF3A								CDK5RAP1	ATP6V0C	KIF5B	KLF6	GEMIN5						FDFT1	RYR1	THBS1	RAB11B					COPG	GUCY2F	DRD4	CHGA	THBS1	F2RL1
			TRAPPC2	EIF5A	WDR77				PC	POLR2F	ACSS2								DPH1	HECTD1	DENND4A	DRAP1	GEMIN4						FAM101A	FGF10	C7	RABEPK					COPZ2	NPR3	SCN8A	NGF	C7	SERPINI1
			CLIC2	TNNT3	WBP4				GOT2	POLR2C	PLEKHB2								RPS20	PARK2	CABIN1	FUBP1	SMN2						TMEM43	PPP1R9B	KNG1	TRIM21					MIB1	NPPA	SCARB2	TFPI2	KNG1	CPB2
			EIF2S3	ELL	PAPOLA				CRYBA1	POLR2G	DOM3Z								MOCS3	CADM1	MARK3	BRD1	WDR77						KIAA1875	RGS19	SERPINF2	TROVE2					PER2	MME	TBXA2R	CDCP1	SERPINF2	SERPINB13
			TRA2B	SPRY1	PRM1				CRYBB2	PUM2	DYNC1I1								EIF3K	TRIM21	ARFIP2	C16ORF59	PPA1						C6ORF167	MAFA	PCOLCE	RAB3D					ANKRD6	NPR1	VIPR1	MMP3	PCOLCE	SERPING1
			RBMX	U2AF1	GLMN				CRYGC	WDTC1	GLUD1								EIF3H	TROVE2	AP3B2	PPHLN1	HTT						CNO	GABRR1	LAMA3	SUCLA2					ARFGAP1	NPPB	GNB5	VTN	LAMA3	CHGA
			CLIC1	ZRSR2	CD2BP2				MDH2	FOXJ3	EIF3G								TARDBP	TJP2	MVD	PDCD7	CCT5						PBX2	RRAD	F2RL1	ALAS2					COPE	NPPC	GRM4	LRP2	F2RL1	NGF
			TRAK1	NXF1	SMG6				CS	MED27	EIF3D								PIWIL2	TAZ	HSPA1B	TBC1D25	CCT7						RPL4	RHO	SERPINI1	SLC16A1					GAK	NPR2	KIF13A	LRP1B	SERPINI1	TFPI2
			SUPT5H	RP9	SMG5				ASB8	MED7	PABPN1								DDX4	LST1	DFFA	MAP1LC3A	CHD3						BLOC1S1	GJB1	CPB2	SLC16A3					CLINT1	GRP	DRD2	SERPINA5	CPB2	CDCP1
			SNRPB2	SF3A3	AKAP8L				AGXT	TIMM17A	MYH1								IFITM2	TCEA2	SLK	TBCE	ZHX1						MUTED	XK	SERPINB13	MT-CO2					HIP1	NCS1	GPSM2	CKAP4	SERPINB13	MMP3
			SUPT4H1	DDX6	NUP62				ZFP36L1	TFPT	KIF2B								DAPK2	G2E3	PMPCA	ARL8B	SMG6						BLOC1S2	DLX3	SERPING1	RAPGEF4					CLTCL1	IL1RAPL1	TTC1	PLAUR	SERPING1	VTN
			EMD	SF1	NUTF2				SIRT3	PRAME	CASC3								MLC1	C19ORF29OS	ARCN1	TUBB2C	SMG5						BLOC1S3	AVPR1A	CHGA	GCHFR					SNX5	TSHR	EDN1	FAP	CHGA	LRP2
			ETF1	SFRS11	SF3A1				CRYBA2	CPSF2	SMARCD2								EIF2C2	NUFIP2	COPG2	GNL3	TDGF1						PKNOX1	RGS2	NGF	GCH1					MLXIP	GNG2	AGTR2	MMP12	NGF	LRP1B
			GSPT2	TCERG1	SKIV2L2				RPL9	SMYD3	EIF4E								EIF2C1	CDK16	COPG	PIAS4	ZHX3						MEIS1	CASR	TFPI2	RAB11FIP3					LRSAM1	STMN2	GGA3	ITGB3	TFPI2	SERPINA5
			TXNL4A	KHDRBS2	TCEA1				RWDD2B	SEC23A	DCP2								DICER1	ZMIZ1	COPZ2	PRIM1	ZHX2						HOXB13	GPM6A	CDCP1	PPP2R1A					BLOC1S1	ACE2	GGA1	PDGFB	CDCP1	SERPINB2
			FMR1	CSE1L	POLR2E				TNFAIP8	SEC24B	EIF3A								PIWIL1	CACNB2	ARFGAP1	ING5	KLF6						TLX3	ADD3	MMP3	PPP2R4					MUTED	GHRL	RAMP1	PDAP1	MMP3	PLAUR
			CYFIP1	GPC1	POLR2A				CRYZ	SEC24C	EIF3B								PIWIL4	REM1	KCNK3	COPS6	SKIV2L2						PBX1	PA2G4	VTN	CCNG2					BLOC1S2	CADPS2	RAMP2	PDGFA	VTN	FAP
			NUFIP2	PCBP1	EIF3I				DCK	MED16	COPS7B								DYNLRB1	KIF5C	COPE	PSMD2	TCEA1						PBX3	NRGN	LRP2	SYT5					BLOC1S3	OPN1MW	RAMP3	PF4	LRP2	MMP12
			PGK1	ZNF74	STRAP				ZDHHC6	MED20	EIF3L								FERMT3	BTAF1	GAK	SPRY1	POLR2E						DCTN3	CFTR	LRP1B	RAB11FIP2					AP3S1	VIPR2	AVPR1B	THBD	LRP1B	ITGB3
			ZMYM2	NARS	EIF5A				MPZ	MED19	DIS3								TIPARP	INPP5A	CLINT1	AGTPBP1	FUBP1						SMYD3	CYTH2	SERPINA5	STRN					AP3S2	GRPR	MTUS1	CXCR3	SERPINA5	PDGFB
			RBMY1A1	LSM3	RAB3GAP2				KRI1	THOC7	EXOSC2								EIF4A3	DYNC1H1	HIP1	ARMCX2	POLR2A						CENPBD1	RGS7	PLAUR	ARF4					SLC30A3	PPM1G	AP3D1	LDLR	PLAUR	PDAP1
			SFRS3	TRAPPC2	EXOSC8				DDO	MED13L	EXOSC9								USP16	NFATC4	KLC3	HAP1	BRD1						CCDC88B	SPAG1	FAP	PPP2R1B					HIP1R	ANKS1B	NPR3	TLN1	FAP	PDGFA
			SFRS9	CLIC2	EXOSC6				B3GALT4	DAZ1	EXOSC7								PARN	PIK3C3	TLX2	DEFB1	EIF3I						ZDHHC7	GNA12	MMP12	ROCK2					GABARAPL2	BTAF1	NPPA	P2RY2	MMP12	PF4
			KHDRBS3	DDX3X	PTGS2				RPL17	BOLL	KHSRP								C21ORF56	SNCA	UCP2	CRMP1	STRAP						HELZ	GRM1	ITGB3	CCDC6					RPL6	GUCA2B	MME	ITGA2B	ITGB3	THBD
			LBR	EIF2S3	ELL				FAM100A	DIO2	PRMT3								EXOSC1	MFAP1	UCP3	BFSP1	C16ORF59						HOXA5	TRPV6	PDGFB	PPP4R1					PKNOX1	RGS9	NPR1	ANGPTL3	PDGFB	CXCR3
			HMG20B	TRA2B	SPRY1				DHRS7B	USP20	MAGOH								FOXN3	PKP3	KIF1C	SH3GL3	PDCD7						CDX4	PLCB1	PDAP1	PPP4R2					MEIS1	BDKRB2	NPPB	TENC1	PDAP1	LDLR
			FASN	CLIC1	U2AF1				ZYG11B	DAZL	RBM8A								DPP7	KIF5B	ADAM22	UTP14A	RAB3GAP2						TLX1	CHAT	PDGFA	EEF2					HOXB13	CAPN2	NPPC	ACHE	PDGFA	TLN1
			EAF2	TIMM23	ZRSR2				CRYBB3	DAZAP1	THOC4								SPATA20	DENND4A	CLIC4	MYST2	TBC1D25						HOXA9	MARCKS	PF4	RILP					TLX3	FSHR	NPR2	LDLRAP1	PF4	P2RY2
			EAF1	TIMM17B	NXF1				CRYBA4	PCIF1	PAIP1								CENPBD1	SLIT2	SNRNP200	UPP1	EXOSC8						HOXB1	PTGIR	THBD	RNF115					PBX1	FPR1	NCS1	GP1BA	THBD	ITGA2B
			HNRNPF	TRAK1	RP9				FH	ZNF384	EIF4A1								COMT	CABIN1	TESK1	OSBP2	EXOSC6						HOXD4	ADCY5	CXCR3	MYO5B					PBX3	RGS12	IL1RAPL1	GP5	CXCR3	ANGPTL3
			SNRPD2	NXT2	SF3A3				IGKC	DAZ3	EIF4G3								MKRN1	MARK3	PDE3B	C7ORF64	MAP1LC3A						HOXA11	KCNE4	LDLR	PPP2R5D					IFT57	NUCB1	PLIN3	SELP	LDLR	TENC1
			TIAL1	NUP153	DDX6				NDUFS1	POLR2D	HNRPLL								CWC22	TRIM25	DHX15	UPP2	ARL8B						HOXD10	ADAP1	TLN1	ARL1					BLMH	PDCL	TSHR	SELPLG	TLN1	ACHE
			HNRNPR	HNRNPUL1	SF1					TSEN15	NUP210								NDUFA13	NFATC2IP	PI4KB	KIAA1377	TUBB2C						HOXC13	AFAP1	P2RY2	TRIM3					RPL29	ADRBK2	GNG2	SNX17	P2RY2	LDLRAP1
			LSM2	NXT1	SFRS11					TSEN34	GPAA1								ARHGAP18	ACACB	PDCL2	ZNF174	PIAS4						HOXB8	GABRR2	NUMB	RAB15					CLOCK	BDKRB1	STMN2	APOC1	NUMB	GP1BA
			LSM4	NXF3	TCERG1					MED18	PIGT								C15ORF23	MVD	CCAR1	ZNF24	PRIM1						HOXA2	GRIA2	ITGA2B	PPP2R5B					ARNTL2	GNA11	ACE2	APOA2	ITGA2B	GP5
			LSM5	NXF5	CSE1L					HELZ	DPH1								EIF3M	HSPA1B	KIF5A	ZNF20	ING5						MEIS2	GCNT1	ANGPTL3	MLPH					TMED2	GNA15	CADPS2	APOD	ANGPTL3	GP9
			LSM6	SUPT5H	GPC1					DZIP3	RPS20								DNAJC30	DFFA	CROCC	APOC2	COPS6						PKNOX2	GNA13	TENC1	SYTL2					GGA2	GNRH1	AP3B1	APOF	TENC1	SELP
			LSM7	SNRPB2	PCBP1					USP47	MOCS3								RAB3GAP1	SLK	AP3S1	LSM3	PSMD2						HOXD9	PDLIM5	ACHE	RAB27B					SORL1	PYY	VIPR2	CCL5	ACHE	SELPLG
			GAR1	SUPT4H1	ZNF74					APC2	MOCS2								WDR7	ARL6IP1	AP3S2	ATRX	SPRY1						HOXD11	RIPK4	GP1BA	UNC13D					ULK1	PREP	PPM1G	C4A	GP1BA	SNX17
			GEMIN7	EMD	NARS					ELL2	USP49								EXOSC3	PVRL2	SLC30A3	USP11	TCERG1							GABRB2	GP5	RAB5C					TIMELESS	KCNJ6	PIP5K1C	PLTP	GP5	APOC1
			OSTF1	SYNE1	LSM3					MAPRE2	EIF3K								NOB1	TUBB4	HIP1R	IDH3A	AGTPBP1							GABRG2	GP9	RAB11FIP5					CRY1	KCNJ9	ANKS1B	APOA1BP	GP9	APOA2
			DDX1	ETF1	IDH3A					TIMM50	EIF3H								EIF1	PMPCA	IFT57	IDH3G	ARMCX2							CNN1	SELP	TOM1					PLK2	ECE1	RGS9	APOA4	SELP	APOF
			HNRNPH1	GSPT2	IDH3G					DDX56	DCTN3								HEATR1	PRPF4	SPRY4	IDH3B	HAP1							TRPV1	SELPLG	ZFYVE16					TGOLN2	GNA14	BDKRB2	RBP4	SELPLG	CCL5
			NCBP1	TXNL4A	IDH3B					CTDSPL	PCSK7								WAPAL	PRPF4B	DFFB	TRAPPC2	DEFB1							COPB2	SNX17	RAB3C					ROBO1	EIF2B1	FSHR	CALR	SNX17	C4A
			SNRPA1	RANBP2	TRAPPC2					DZIP1	SYCP3								SMG7	LUC7L3	CIDEB	CLIC2	CRMP1							CYTH1	APOC1	RAB22A					ROBO2	GNAS	FPR1	APOB	APOC1	PLTP
			NCBP2	FMR1	CLIC2					NDRG2	PAN2								SARNP	CCNL2	TMED2	CLIC1	BFSP1							MEP1B	APOA2	RAB4B					SRGAP2	ADRB3	SNCA	L1CAM	APOA2	APOA1BP
			IGHMBP2	CYFIP1	DDX3X					POLR2H	CSDE1								LRRC8D	SNCB	GGA2	PRF1	SH3GL3							KCNJ1	APOF	PARP4					SORT1	HTR1A	RGS12	NCAM2	APOF	APOA4
			PTBP1	NUFIP2	EIF2S3					POLR2B	MED27								TOX4	KCNK3	SORL1	SBF1	UTP14A							PDP2	CCL5	RAB26					RAB33B	MVD	NUCB1	APBB1	CCL5	RBP4
			CDA	TIMM44	EIF5					POLR2L	MED7								SMPD4	CGN	MPRIP	HDAC11	MYST2							RASGRP3	C4A	RAB11FIP4					DTX3	S1PR3	PDCL	ADAM23	C4A	CALR
			PCBP2	PGK1	EIF1AX					POLR2I	TARDBP								ZNF558	CACNB4	KIF23	PIM2	UPP1							PRKCG	PLTP	DHX38					MLX	GPR26	ADRBK2	P4HB	PLTP	APOB
			TCEB3	ZMYM2	IPO13					SSBP3	PIWIL2								B9D1	CACNB1	PPP3CB	HNRNPUL1	OSBP2							GABRA4	APOA1BP	MFRP					ATP5G3	CXCL1	AP3M1	CNTN1	APOA1BP	L1CAM
			REXO1	RBMY1A1	TRA2B					CSH2	DDX4								NADSYN1	TOMM34	OTUD7B	SUPT5H	C7ORF64							PDE4D	APOA4	DNAJB9					PIP5KL1	KEL	BDKRB1	OPCML	APOA4	NCAM2
			RETN	SFRS3	CLIC1					DAZ4	IFITM2								GALNT13	CDC25B	SRGAP2	SNRPB2	UPP2							AGTRAP	RBP4	HADH					PIP5K1B	EDN3	GNA11	LSAMP	RBP4	APBB1
			TUBB4	SFRS9	TRAK1					MAPRE3	EIF4E2								USP21	KCNH2	RAB33B	SUPT4H1	KIAA1377							GUCY2D	CALR	TSPO					AP4B1	PPP5C	GNA15	MOG	CALR	ADAM23
			LSM10	LBR	VCP					CCNC	EIF2C2								NUP160	CDC25C	CDK11B	SMPD1	ZNF174							RDX	APOB	DBI					MXD4	EDN2	GNRH1	HSPA5	APOB	P4HB
			SRPK2	APOBEC1	UPF3B					CDK2AP2	EIF2C1								RPRD2	KLC3	PIK3R4	ITSN2	ZNF24							ABCC2	L1CAM	PIKFYVE					MLXIPL	MTNR1A	PREP	ERI3	L1CAM	CNTN1
			PRPF4	CUGBP2	UPF1					WARS	DICER1								BAT1	TLX2	HNRNPAB	GPRASP1	ZNF74							CAMK2G	NCAM2	BZRAP1					PRKD2	NR6A1	KCNJ6	COL4A2	NCAM2	OPCML
			PRPF4B	A1CF	XRN1					PC	PIWIL1								EIF4EBP3	UCP2	TRA2A	PQBP1	ZNF20							SDCBP	APBB1	IPO9					AP1S1	DACH1	KCNJ9	IGFBP7	APBB1	LSAMP
			CDK12	RPL5	EXOSC4					GOT2	PIWIL4								C3ORF19	UCP3	AP4B1	FXR1	NARS							RGS14	ADAM23	RAB14					AP1G2	GDE1	ECE1	HLA-DQB1	ADAM23	MOG
			LUC7L3	XPO4	NXT2					MDH2	DYNLRB1								IP6K1	KIF1C	CLK3	PGK1	APOC2							RGL4	P4HB	RUSC2					AP1S2	LTB4R	GNA14	HLA-DQA2	P4HB	HSPA5
			TNPO3	MARS	NUP153					ASB8	SEC23A								PSMA2	GABBR1	SLC12A9	ARL3	LSM3							EXOC5	CNTN1	SESN2					SYNRG	EDNRB	EIF2B1	LIPC	CNTN1	ERI3
			CCNL1	FASN	HNRNPUL1					AGXT	SEC24B								ALDH7A1	ADAM22	CPSF4	RP2	ATRX							EXOC1	OPCML	SESN1					AFTPH	KCNJ3	ARFIP2	MTTP	OPCML	COL4A2
			CCNL2	EAF2	NXT1					SSBP2	SEC24C								DDX42	CLIC4	SRRM2	SAT1	IDH3A							RALBP1	LSAMP	CHML					HUNK	CRHR2	GNAS	HSP90B1	LSAMP	IGFBP7
			SFRS5	EAF1	NXF3					ZFP36L1	TIPARP								AAGAB	SNRNP200	MPP5	PPIA	IDH3G							REPS1	MOG	H2AFZ					SLIT3	UCN	ADRB3	SEMG1	MOG	HLA-DQB1
			SNRPF	HNRNPF	NXF5					SIRT3	EIF4A3								PRPF8	TESK1	CRB3	UTY	IDH3B							EXOC3	HSPA5	SLC6A2					TIPIN	CRHBP	AP3B2	SERPINA1	HSPA5	HLA-DQA2
			GEMIN6	SNRPD2	SUPT5H					RPL9	SHMT2								ABCB5	PDE3B	AP1S1	INSM1	RHOH							RALGPS1	ERI3	CLCN7					DCTN3	CRHR1	HTR1A	PZP	ERI3	LIPC
			HNRNPD	TIAL1	SNRPB2					IL1F5	MED16								EMX2	DHX15	AP1G2	DR1	TRAPPC2							EXOC2	COL4A2	FAM71C					CSNK1G3	AMH	S1PR3	PDIA4	COL4A2	MTTP
			IMPDH2	HNRNPR	SUPT4H1					DRG2	USP16								EIF4EBP2	MLXIP	AP1S2	BARD1	CLIC2							RALB	IGFBP7	PMM1					PDZD2	MBTPS1	GPR26	PROS1	IGFBP7	HSP90B1
			SAFB	LSM2	TAZ					RWDD1	MED20								IGDCC3	PI4KB	SYNRG	DNAJB11	EIF5							GRK1	HLA-DQB1	TBC1D17					COPZ1	HTR6	CXCL1	F8	HLA-DQB1	MCHR2
			GIGYF2	LSM4	TXNL4A					RWDD2B	MED19								AKR1A1	PDCL2	AFTPH	HSPE1	EIF1AX							RCVRN	HLA-DQA2	TRIM2					CLTB	HTR2B	KEL	PROCR	HLA-DQA2	GBA
			ABCA4	LSM5	RANBP2					SEC23B	THOC7								DDX20	CCAR1	HUNK	CDKN2C	CLIC1							GRK6	LIPC	APPL2					CYTH3	RGS5	EDN3	AMBP	LIPC	PSAP
			PABPN1	LSM6	OPN1MW					SEC24D	NOMO1								ETV3	KIF5A	RPS9	MARS	SBF1							GRK5	MTTP	HAAO					ATG3	GALR2	EDN2	SEC61B	MTTP	SEMG1
			MYH1	LSM7	FMR1					SSBP4	NCLN								DHX9	CROCC	FIS1	NFU1	HDAC11							RDH5	HSP90B1	CABC1					ATG7	FFAR1	MTNR1A	SEC61A2	HSP90B1	SERPINA1
			KIF2B	GAR1	CYFIP1					IWS1	NOMO3								NAA38	GIGYF2	CEP250	BRD7	PIM2							RLBP1	MCHR2	SNX15					GABRG1	FFAR2	ARCN1	APOE	MCHR2	PZP
			PUF60	GEMIN7	NUFIP2					TCF21	MED13L								PGD	NDEL1	COPZ1	PDCL	UPF3B							ARRB1	SEMG1	MID1IP1					SMYD3	GRM2	COPG2	LRP1	SEMG1	PDIA4
			TALDO1	OSTF1	PGK1					DCK	PARN								PRMT5	ZNF350	DCAF7	IARS	UPF1							ADRBK1	SERPINA1	PRDX2					TLN2	S1PR2	COPG	TNC	SERPINA1	PROS1
			TACC1	DDX1	ZMYM2					ZDHHC6	C21ORF56								STXBP3	ABCA4	CTNNAL1	GARS	XRN1							CXCR2	PZP	ADCY8					CSNK1G1	RGS13	COPZ2	VLDLR	PZP	F8
			PRMT3	SLIT2	TAF15					MPZ	EXOSC1								LSM1	SPRY4	CLTB	SNRPD2	EXOSC4							SAG	POMC	AHSA1					HM13	RGS18	NR6A1	SCARB1	POMC	PROCR
			DNAJA1	HNRNPH1	RBMY1A1					DDO	PTGES2								SIP1	DFFB	CYTH3	TIAL1	SUPT5H							GNGT1	MC2R	MRPS26					DNAJC6	RIC8A	GDE1	LRP8	MC2R	AMBP
			SLBP	NCBP1	SFRS3					B3GALT4	FOXN3								SNRPB	CIDEB	SFRS13A	HNRNPR	SNRPB2							ARF6	MC5R	RAB18					AP4E1	RIC8B	ARFGAP1	SEMG2	MC5R	SEC61B
			ZNF473	SNRPA1	SFRS9					FAM100A	DPP7								SMN1	MPRIP	CEP152	LSM2	SUPT4H1							RPLP2	HLA-DRB3	ERVWE1					CCDC91	CACNA1B	LTB4R	SERPINE2	HLA-DRB3	SEC61A2
			SFRS4	NCBP2	EIF1AY					UBE2W	SPATA20								SNRPD3	KIF23	RASAL2	LSM4	CADPS							SLC9A5	PDIA4	SLC1A5					FERMT2	GRK4	EDNRB	F2R	PDIA4	SLIT1
			RALY	IGHMBP2	LBR					DHRS7B	CENPBD1								SNRPD1	SOD1	RASSF8	LSM5	ITSN2							FKBP1A	PROS1	SLC1A4					ATG4A	NOS3	KCNJ3	C6	PROS1	APOE
			RBM11	KCNJ8	APOBEC1					SEC16A	CCDC88B								STXBP2	PPP3CB	PRPF38B	LSM6	GPRASP1							TRDN	F8	ADCK1					CENPBD1	BDNF	CRHR2	F9	F8	LRP1
			PNN	ABCC8	CUGBP2					CTDSP2	ZDHHC7								CLNS1A	N4BP3	FAM82A2	LSM7	PQBP1							HOMER2	AMBP	SLC16A8					ATG12	TXNRD1	UCN	SERPINB8	AMBP	TNC
			SFRS7	KCNJ11	A1CF					ZYG11B	MKRN1								SMNDC1	OTUD7B	EML3	GAR1	TXNL4A							HOMER3	SEC61B	ZNF593					ATG5	GLRX2	CRHBP	F2RL2	SEC61B	VLDLR
			UGP2	ENSA	SEC13					SNAI1	CWC22								GEMIN5	CCS	TMEM102	GEMIN7	FXR1							HOMER1	SEC61A2	RFK					ATG10	EYA1	CRHR1	F2RL3	SEC61A2	SIL1
			RBM42	SSRP1	SEC31A					FH	NDUFA13								GEMIN4	SLC4A7	DYRK1A	OSTF1	PGK1							RYR3	APOE	C20ORF30					CCDC88B	SIX1	AMH	AKR7A2	APOE	LILRB2
			TRA2A	PTBP1	DHPS					LYL1	ARHGAP18								SMN2	ROBO1	CDK17	FLII	ARL3							SRI	LRP1	NIPSNAP1					ZDHHC7	EYA3	COPE	HGFAC	LRP1	SCARB1
			RBMXL2	NUP50	RPL5					NDUFS1	C15ORF23								LSM11	ROBO2	SH3BP4	LRRFIP1	RP2							FKBP1B	TNC	CENPT					MT-ND3	GNB2	MBTPS1	F11	TNC	LRP8
			MATR3	ELAVL1	XPO4					PITPNB	CNDP1								WDR77	SRGAP2	CLASP1	LRRFIP2	SAT1							ADCYAP1	VLDLR	CCBL2					MT-ND4	VPS35	HTR6	PROZ	VLDLR	SEMG2
			TPM4	PCBP2	MARS					NHLH1	CNDP2								WBP4	GPR37	OSBPL3	CSTF2	TAF15							SCT	SIL1	PPCDC					MYLIP	CABP2	HTR2B	TNFSF11	SIL1	SERPINE2
			CIRBP	SRP14	FASN						EIF3M								STRAP	SEPT4	PARD3B	CSTF3	UTY							ARFRP1	SCARB1	ISYNA1					MYL12B	PTGS1	RGS5	ITGB2	SCARB1	F2R
			UBE2V1	SRP9	BAT5						MED18								SPRY1	CDK11B	SAMD4A	CSTF1	COX5A							CYTIP	LRP8	SMEK2					TCP10L	OPRL1	GALR2	C3	LRP8	C6
			PCBP3	TCEB3	EAF2						DNAJC30								NARS	PIK3R4	ZNF295	SYMPK	MT-COI							SPR	SEMG2	DHX29					SPAG7	PNOC	FFAR1	C4BPA	SEMG2	F9
			DUSP11	REXO1	EAF1						RAB3GAP1								LSM3	PNN	SRRM1	IMMT	BARD1							HTR1D	SERPINE2	TMEM9					MAP1LC3B	PTH2	FFAR2	CTGF	SERPINE2	AANAT
			SRRM2	RETN	HNRNPF						WDR7								TRAPPC2	HNRNPAB	SAMD4B	C1ORF103	DNAJB11							HTR1B	F2R	PISD					HELZ	KCNJ5	GRM2	LTF	F2R	SERPINB8
			RNPS1	TUBB4	SNRPD2						EXOSC3								CLIC2	TRA2A	LARP1	TAC1	HSPE1							HTR2A	C6	DAGLB					CNPY2	RASA2	S1PR2	SCN3A	C6	F2RL2
			SFRS18	LSM10	TIAL1						NOB1								CLIC1	SEPT8	CRTC2	RFC5	CDKN2C							TRHR	F9	SCN2A1					TMED10	RGS10	RGS13	MEP1B	F9	F2RL3
			PPIG	SRPK2	HNRNPR						EIF1								UXT	PRKAB2	RALGPS2	CDKN2B	BRD7							ARRB2	SERPINB8	SRFBP1					TMEM222	C5AR1	RGS18	ADAM9	SERPINB8	AKR7A2
			ZCCHC17	PRPF4	LSM2						HEATR1								LRPPRC	PRKAG3	LSR	TFB1M	IARS							NTSR1	F2RL2	BHLHB9					GPRC5C	GNAI2	RIC8A	MMP13	F2RL2	HGFAC
			SFRS2B	CDK12	LSM4						WAPAL								CECR2	PRKAG1	TBC1D1	TFAM	GARS							SLC9A3	F2RL3	MICALCL					TMEM147	RPS19	RIC8B	MMP14	F2RL3	F11
			RBM7	LUC7L3	LSM5						SMG7								SNRPB2	PRKAB1	C22ORF9	TFB2M	HNRNPF							PDZK1	AKR7A2	MICAL3					ATG16L1	NDUFS7	CACNA1B	GTPBP1	AKR7A2	ST13
			ZNF202	TNPO3	LSM6						SARNP								SNRPD2	PRKAG2	CCNY	TFG	SNRPD2							SLC17A1	HGFAC	NXN					DNER	GHSR	GRK4	MMP15	HGFAC	PROZ
			MYH13	CCNL1	LSM7						LRRC8D								TIAL1	KCNN4	CDC42EP4	SCN2A	TIAL1							ATP1A1	F11	MAGEC1					M6PR	VIP	GAK	MMP16	F11	TNFSF11
			SNRPG	CCNL2	GAR1						USP47								LSM2	POLR3A	CDC42EP2	PMF1	HNRNPR							FXYD2	PROZ	ECHDC2					ARF1	CRH	NOS3	APP	PROZ	ITGB2
			CDK19	CHD1	GEMIN7						TOX4								LSM4	SAFB2	CDC42EP3	EIF2S2	LSM2							FXYD1	FGF10	ATP5L					CNKSR3	UCN2	CLINT1	MMP17	FGF10	C3
			CTCF	NUP54	OSTF1						SMPD4								LSM5	CLK3	CPSF3	ENSA	LSM4							ATP1B1	TNFSF11	MRPL19					PSEN1	UCN3	BDNF	APBA2	TNFSF11	C4BPA
			GRHPR	SFRS5	DDX1						PAN3								LSM6	SLC12A9	TLN2	PCDHA4	LSM5							NGB	ITGB2	SGOL1					SACM1L	CAPNS1	TXNRD1	TNF	ITGB2	CTGF
			PCSK7	ABCC9	SLIT2						ZNF558								LSM7	CPSF4	PMPCB	TBPL1	LSM6							ATP1B2	C3	LRRC59					IGF2R	CALCA	GLRX2	PRTN3	C3	LTF
			SYCP3	IPO5	HNRNPH1						B9D1								GAR1	CHFR	SEC23A	GYPC	LSM7							SSTR5	C4BPA	RPL10A					CD177	CALCRL	GNB2	CAMP	C4BPA	SCN3A
			CSDE1	NUP88	NCBP1						CCNC								GEMIN7	SRRM2	SEC24B	ACIN1	GAR1							SSTR1	CTGF	SGOL2					APEH	CALCR	VPS35	CCL3	CTGF	MEP1B
			TACC3	NUP133	SNRPA1						CDK2AP2								OSTF1	SFRS18	DNAJC6	MPP1	GEMIN7							CORT	LTF	FGFR1OP					IPCEF1	HCRTR1	PTGS1	CD47	LTF	ADAM9
			KIF4A	RAE1	NCBP2						EIF4ENIF1								IGHMBP2	PPIG	AP4E1	SARS2	OSTF1							SST	SCN3A	PPP4R4					HOXA5	HCRT	OPRL1	SFTPA2	SCN3A	MMP13
			PPIH	NSFL1C	WDR1						RPL24								LSM10	ZCCHC17	CCDC91	CAST	CSTF2							SSTR3	MEP1B	MYO5A					GLRB	HCRTR2	PNOC	SFTPA1	MEP1B	MMP14
			PRPF18	SNRPF	IGHMBP2						NADSYN1								SNRPF	MPP5	UBC	CRADD	CSTF3							SSTR4	ADAM9	PRPH2					CHRM3	NPFFR2	AP3S1	DMBT1	ADAM9	GTPBP1
			SFRS13A	GEMIN6	AP3B2						GALNT13								GEMIN6	CRB3	HPS6	PSME1	CSTF1							AVPR2	MMP13	PRPH					CDX4	PTPRU	AP3S2	MYO18A	MMP13	MMP15
			TFPT	RGPD5	SSRP1						USP21								TALDO1	KCNH1	HPS5	PSME2	DDX1							ADCY10	MMP14	EXPH5					IFI6	GNAT1	SLC30A3	C1QA	MMP14	MMP16
			PIN4	XPOT	CCHCR1						NUP160								SLBP	ALG10	DIO2	IKBKAP	SYMPK							ANXA7	GTPBP1	GORASP2					AGA	MRGPRX2	KCNJ5	MFAP4	GTPBP1	APP
			THRAP3	RANGRF	STAR						RPRD2								ZNF473	KCNH5	USP20	CDA	IMMT							EPB41L1	MMP15	ROM1					SLC25A11	MLNR	RASA2	SFTPD	MMP15	MMP17
			SRRM1	NEK9	PTBP1						WARS								ZNF202	DYNC1I2	CSN3	ARL4D	C1ORF103							EPB41L2	MMP16	CNGB1					CLTA	MLN	RGS10	BCAN	MMP16	APBA2
			HNRNPA3	HNRNPD	EIF3J						ALPPL2								MYH13	JAKMIP1	CSN2	NPTXR	TAC1							NTS	APP	PPP2R3B					TLX1	GPR17	C5AR1	RANBP9	APP	TNF
			STIM1	IMPDH2	EIF4G2						PC								SNRPG	GBF1	SIK1	NPTX2	RFC5							TRH	MMP17	WDR44					CLCN7	TSHB	GNAI2	ITGB1BP1	MMP17	PRTN3
			STIM2	MUSK	NUP50						GOT2								GRHPR	SLIT3	BAHCC1	DDIT4	CDKN2B							SOX4	APBA2	SEC13					PRSS23	GNG12	RPS19	GULP1	APBA2	CAMP
			PBLD	SAFB	ELAVL1						MAOA								PIN4	KCNE2	APC2	GDF9	TFG							GRIA4	TNF	SEC31A					KIAA0174	TNS1	NDUFS7	TFRC	TNF	CCL3
			CPSF2	KPNA6	PCBP2						MDH2								PBLD	FIS1	KLC2	SULT1E1	HNRNPH1							ADRB2	PRTN3	FLII					UBA5	GAS2	TMED2	KRIT1	PRTN3	PSMB8
			CPSF3	GIGYF2	SRP14						GLUD2								MTHFR	BAG2	DDX56	LSM10	NCBP1							CALD1	CAMP	LRRFIP1					TUBB3	CAPNS2	VIP	SELE	CAMP	CD47
			UBL5	PAFAH1B2	SRP9						PIGU								TMEM214	CEP250	CDK14	PRPF4B	SNRPA1							DRD3	CCL3	LRRFIP2					HOXA9	S1PR4	GGA2	CHRD	CCL3	COLQ
			MTHFR	PABPN1	TCEB3						BAT1								RRP1B	TPD52	SIK2	AIMP2	NCBP2							CACNA1A	CD47	ABCA4					PNKD	GNAI1	SORL1	RHAG	CD47	BCHE
			TMEM214	MYH1	REXO1						IFIT2								NDUFAF3	MAL2	DNER	KARS	PMF1							DRD4	SFTPA2	GOLGA2					C14ORF139	RGS6	CRH	PRSS1	SFTPA2	SFTPA2
			RRP1B	KIF2B	RETN						IFIT3								CCDC45	DCAF7	M6PR	SSR1	IGHMBP2							SLC6A9	SFTPA1	SYTL3					KBTBD7	RGS11	UCN2	TST	SFTPA1	SFTPA1
			NDUFAF3	RPL23A	TUBB4						IFIT1								PLEKHA5	ITGAE	FGD6	ILF2	EIF2S2							SCN8A	DMBT1	NQO2					HEXDC	CNR1	UCN3	MT-ND1	DMBT1	DMBT1
			CCDC45	RPL13	LSM10						RPL9								C4ORF34	CTNNAL1	MAPRE3	RIF1	KCNJ8							FKBP2	MYO18A	KCTD5					ATG4B	GRM6	TGOLN2	LBP	MYO18A	MYO18A
			PLEKHA5	RPL23	SRPK2						RPS26								RAB7L1	TBC1D4	ARF1	TERF1	ABCC8							ARFGEF1	C1QA	SEC16B					SHPRH	GNAO1	CALCA	RPS21	C1QA	C1QA
			C4ORF34	PUF60	PRPF4						TSR2								FAM63A	NFAT5	SACM1L	TINAG	KCNJ11							LMNB1	MFAP4	ZNF594					INPP5K	SIX5	CALCRL	CCR5	MFAP4	MFAP4
			RAB7L1	TALDO1	CDK12						CCDC67								RSL24D1	PPIH	IGF2R	CACNB4	ENSA							SCARB2	SFTPD	EHD2					BCL2L13	S1PR5	CALCR	SCT	SFTPD	SFTPD
			FAM63A	PRMT3	LUC7L3						EIF4EBP3								KCTD3	PRPF18	IPCEF1	LRRC1	PCDHA4							TBXA2R	BCAN	EHBP1					RILPL2	CPE	PTPRU	CPAMD8	BCAN	BCAN
			IL28RA	IL17RB	CCNL1						C3ORF19								THUMPD3	SFRS13A	GCK	STX5	TBPL1							VIPR1	RANBP9	EHD1					HOXB1	CCK	SORT1	TGFB1	RANBP9	RANBP9
			RSL24D1	SLBP	CCNL2						IP6K1								COL23A1	CEP152	UMPS	STRN4	CCHCR1							GRM3	ITGB1BP1	EHD3					POFUT1	GAST	GNAT1	CTSK	ITGB1BP1	ITGB1BP1
			KCTD3	ZNF473	NUP54						DCK								HEBP2	RASAL2	SLC8A2	SNRPF	STAR							GNB5	GULP1						AP1AR	GCG	RAB33B	FN1	GULP1	GULP1
			THUMPD3	ROBO1	SFRS5						ZDHHC6								SNRPE	RASSF8	SLC8A3	GEMIN6	EIF3J							GRM4	TFRC						LRP3	SIX2	MRGPRX2	TGM1	TFRC	TFRC
			COL23A1	ROBO2	DCP1A						OLFM2								RPL24	THRAP3	CHRM3	TXNRD1	ACIN1							DRD2	KRIT1						HOXD4	OSTM1	AP4B1	CCR8	KRIT1	KRIT1
			FERMT1	SRGAP2	IPO5						KRI1								DDIT4L	PRPF38B	ATP5A1	GLRX2	MPP1							GPSM2	REN						HOXA11	IL22RA2	PRKD2	CCL4	REN	RENBP
			WBP5	SNUPN	NUP88						CCDC47								OLA1	FAM82A2	ATP5B	MPP3	CAST							TTC1	ATP6AP2						HOXD10	IL22	GPR17	CCR1	ATP6AP2	REN
			SRPK3	ADAR	NUP133						HJURP								FBL	EML3	AGA	SCN4B	EIF4G2							EDN1	PCSK5						ENO3	IL22RA1	TSHB	CCR4	PCSK5	ATP6AP2
			SHMT2	NMD3	RAE1						C20ORF30								MGEA5	TMEM102	SLC25A11	SAP18	PSME1							TRPC6	CHRD						HOXC13	NTSR2	AP1S1	CCBP2	CHRD	PCSK5
			SF3B4	PHAX	NSFL1C						STT3A								GBE1	DYRK1A	CLTA	KDM1A	PSME2							GUCY2C	RBP3						HOXB8	DNAJC14	AP1G2	NTS	RBP3	CHRD
			ACADM	SFRS4	VCPIP1						PWP2								C6ORF203	CDK17	ZFP161	IMPDH2	IKBKAP							KCNQ5	PRSS1						HOXA2	VPS29	AP1S2	ACR	PRSS1	RHAG
			PCIF1	RALY	SNRPF						RPS3									SH3BP4	FRMD6	NHP2L1	ARL4D							AGTR2	TST						MEIS2	RGS17	SYNRG	ZP2	TST	PRSS1
			SFRS6	RBM11	GEMIN6						FAM100A									CLASP1	CHST1	PFDN1	DDIT4							PLCD1	MT-ND1						BRP44L	RGS20	AFTPH	ZPBP	MT-ND1	TST
			CNDP1	PAIP1	EIF4A2						AAGAB									OSBPL3	FAM189A2	BLOC1S1	REXO1							ITCH	LBP						TMEM62	IL28RA	GNG12	MPHOSPH8	LBP	MT-ND1
			CNDP2	TNPO2	MPP6						CWF19L1									PARD3B	C1ORF63	MUTED	GDF9							GRM7	RPS21						GDPD2	GPRASP2	HUNK	ZP3	RPS21	LBP
			SF3B2	SFRS7	RGPD5						PDPN									SAMD4A	FIP1L1	BLOC1S2	SULT1E1							RAMP1	CCR5						ARMCX3	NPFFR1	S1PR4	ENGASE	CCR5	RPS21
			FMNL3	UGP2	XPOT						UBXN4									ZNF295	ASB13	BLOC1S3	AIMP2							RAMP2	TGFB1						C10ORF88	NPFF	GNAI1	CSTA	TGFB1	CCR5
			ELL2	RBM42	RANGRF						NBAS									SRRM1	SHPRH	MAD2L1BP	KARS							RAMP3	CTSK						DBN1	EYA2	RGS6	TIMP3	CTSK	SCT
			NDRG2	TRA2A	NEK9						TMEM9									SAMD4B	WDR6	PTH2	SSR1							AVPR1B	FN1						NIPBL	SIX4	RGS11	TIMP1	FN1	CPAMD8
			LMNA	RBMXL2	HNRNPD						DHRS7B									LARP1	FRYL	PAFAH1B3	ILF2							ACLY	TGM1						ZNF598	CACNA1H	CNR1	CCL13	TGM1	TGFB1
			CDC2L2	MATR3	IMPDH2						SEC16A									CRTC2	MAPKAP1	TOMM20	ABCC9							SI	CCR8						C10ORF4	NLN	GRM6	CCL8	CCR8	CTSK
			IL29	TPM4	SAFB						PAIP2B									SMCR7L	SH3BP5L	UCP1	RIF1							FLNB	CCL4						FDFT1	RASD1	GNAO1	SPOCK1	CCL4	FN1
			CSH2	UBE2V1	KPNA6						IGF2BP2									RALGPS2	PGAM5	CIDEA	TERF1							ATP2B1	CCR1						LTA4H	GNG7	COPZ1	SPOCK3	CCR1	TGM1
			SRP54	PCBP3	DDX39						HSD17B4									LSR	CLP1	KIAA1549	TINAG							SLC4A8	CCR4						PGAM1	GNG5	S1PR5	MMP10	CCR4	CCR8
			SNRPE	DUSP11	GNPTG						ACSL3									TBC1D1	STK38L	POLRMT	DCP1A							GRM5	CCBP2						FAM101A	GNG4	CCK	MMP25	CCBP2	CCL1
			G6PD	RNPS1	UPF3A						LDHA									C22ORF9	GAPVD1	SERPINB9	STX5							SIGLEC10	NTS						TMEM43	GNG13	OSTM1	DAG1	NTS	CCL4
			RPL24	PPIG	ACSS2						TARS									CCNY	ALS2	NDUFS7	STRN4							FBLIM1	ACR						ODF2L	ZNF496	CYTH3	SDC1	ACR	NTSR1
			ILF3	XPO7	DOM3Z						RPL3									CDC42EP4	EDC3	CCR6	SNRPF							MTUS1	ZP2						STMN4	IL28A	IL22RA2	COL4A1	ZP2	CCR1
			FUS	SFRS2B	GIGYF2						RPS16									CDC42EP2	RIOK1	DEFB4	GEMIN6							GUCA1B	ZPBP						ZIK1	GNB4	IL22	ITGA1	ZPBP	CCR4
			ANPEP	ZNF202	POLR2K						RPS8									CDC42EP3	C16ORF80	DEFB103A	EIF4A2							GUCY2F	MPHOSPH8						MRPL28	GNG10	IL22RA1	SECTM1	MPHOSPH8	CCBP2
			MAOA	MYH13	EIF3G						ZNF155									CPSF3	KLC4	CDH7	THOP1							AP3D1	ZP3						PHIP	CRCP	NTSR2	PI4KA	ZP3	NTS
			LDHB	SNRPG	EIF3D						EMX2									LZTS1	BAIAP2L1	TOMM22	MPP6							ATP6V0C	ENGASE						SEL1L3	ZMYND19	TLN2	ITGA6	ENGASE	ACR
			HNRNPA1	RPS9	PABPN1						EIF4EBP2									PMPCB	SAPS3	OTC	MPHOSPH6							MME	CSTA						KIAA1543	HNRNPA0	DNAJC14	CD1D	CSTA	ZP2
			PRCC	SLIT3	MYH1						IGDCC3									UBL5	INPP5E	CDH9	SAP18							FSIP2	TIMP3						C14ORF147	NMT1	VPS29	DPP4	TIMP3	ZPBP
			C19ORF43	NUP214	KIF2B						FH									RBM12	GTPBP4	PRKCSH	KDM1A							FSIP1	TIMP1						C7ORF25	POLR3H	RGS17	CXCL12	TIMP1	ZP3
			KIAA0907	DDX19B	CASC3						AKR1A1									SEC23A	CRTC1	CSRP2	IMPDH2							GRP	CCL13						RECQL4	PRICKLE1	RGS20	SELL	CCL13	ENGASE
			C20ORF158	NUP107	SMARCC2						NDUFS1									SEC24B	CCT2	CSRP2BP	NHP2L1							NCS1	CCL8						MGAT4B	PRCP	DNAJC6	PIP	CCL8	CSTA
			WDR62	CDK19	SRGAP3															PLEKHA5	USP37	CD99	DDX39							IL1RAPL1	SPOCK1						KIAA1875	AGT	AP4E1	MARCH4	SPOCK1	TIMP3
			DDIT4L	CTCF	SMARCD2															TOR1A	CTPS	PUF60	GNPTG							SLC9A6	SPOCK3						C6ORF167	IL29	CCDC91	CCRL1	SPOCK3	TIMP1
			RPS26	GRHPR	STK19															TOR1B	LMO7	PHYHIP	UPF3A							TRAK2	MMP10						PDDC1	GNAZ	GPRASP2	NCAN	MMP10	CCL13
			TSR2	IL17B	RPL23A															UBC	LIMA1	CBX8	ACSS2							TSHR	MMP25						PHF23	CXCL2	TOR1A	CORO1A	MMP25	CCL8
			YLPM1	PCSK7	RPL13															PVRL4	CKAP2	CAPNS1	DOM3Z							GNG2	SDC1						NCAPD3	ACY1	TOR1B	THBS2	SDC1	SPOCK1
			PRMT8	PAIP2	RPL23															HPS6	SLC25A3	HSPB3	PFDN1							TRPC5	COL4A1						TRAPPC4	ADCYAP1R1	CACNA1H	THBS3	COL4A1	SPOCK3
			OLA1	SYCP3	PUF60															HPS5	CRTC3	NGEF	BLOC1S1							STMN2	ITGA1						C21ORF33	ADRA2A	NLN	FAM46A	ITGA1	MMP10
			SAP30BP	CSDE1	DCP2															DIO2	LRCH3	ARHGEF15	MUTED							TRPC4	SECTM1						PGS1	GLP1R	RASD1	TG	SECTM1	MMP25
			LOH12CR1	PPIH	EIF3A															USP20	CEP170	COPS7B	BLOC1S2							ACE2	PI4KA						ZNF287	GLP2R	GNG7	TIMP2	PI4KA	BCAP31
			PSPC1	PRPF18	EIF3B															C12ORF35	SHROOM2	KIF22	BLOC1S3							GHRL	HLA-DRB1						ADPRHL2	LHCGR	GNG5	ADAM17	HLA-DRB1	SDC1
			CLP1	TIMM17A	TALDO1															TSPO	AP1AR	IL17RB	MAD2L1BP							CADPS2	ITGA6						LAPTM4A	DRD5	GNG4	CNTN2	ITGA6	COL4A1
			FBL	SFRS13A	SLC29A1															DBI	LRP3	NPTX1	PTH2							AP3B1	CD1D						FAM178B	GNB1	GNG13	TF	CD1D	CD3D
			SART1	TFPT	EIF3L															CSN3	GREM1	MOBKL3	PAFAH1B3							VIPR2	DPP4						PIPOX	GNB3	ZNF496	TFR2	DPP4	CD8B
			CCT2	PIN4	DIS3															CSN2	MPP4	DNAJA1	POLR2K							GRPR	CXCL12						FRMD4B	GNG11	IL28A	HFE	CXCL12	CD8A
			SUMO4	THRAP3	EXOSC2															SIK1	ARMCX3	SLBP	EIF3G							PPM1G	SELL						ABHD5	PGRMC1	GNB4	ART1	SELL	ITGA1
			ACO2	SRRM1	EXOSC9															BZRAP1	C10ORF88	ZNF473	EIF3D							PHKA1	PIP						PLIN2	EDNRA	GNG10	DDR2	PIP	TRA@
			CCT6A	HNRNPA3	EXOSC7															MYLIP	ZIK1	TSSK2	SMARCD2							CAMK1	MARCH4						ATP6V0A2	CCKAR	CRCP	FCN1	MARCH4	TRB@
			TXNL1	IL25	KHSRP															MYL12B	ADAM3B	BHLHE40	TOMM20							CACNB2	ANXA2						ASAP3	CCKBR	ZMYND19	LTBP3	ANXA2	CD3G
			C1ORF128	NUPL1	PRMT3															NAV1	KRT9	OAT	UCP1							PDE4B	CCRL1						ZNF709	CXCL5	HNRNPA0	ITGB8	CCRL1	TRD@
			PHGDH	STIM1	DNAJA1															C3ORF63	NOL11	TNRC4	CIDEA							PDE4DIP	NCAN						KDELR1	ENPEP	PPBP	S100A7	NCAN	TRG@
			IDH1	STIM2	SLBP															CNPY2	ANKRD7	TNFSF10	KIAA1549							ITPR2	SCARB2						PLEKHA8	CHRM2	POLR3H	KPNA4	SCARB2	SECTM1
			STOML2	PBLD	ZNF473															BAHCC1	SAAL1	UGP2	SERPINB9							GUCA2B	THBS2						ARF5	CXCR1	PRICKLE1	SERPINF1	THBS2	PI4KA
			GMPS	CPSF2	ROBO1															BRSK2	MSI1	CASP5	STK19							RGS9	THBS3						PKNOX2	OPN4	PRCP	LAMB1	THBS3	HLA-DRB1
			MRPS22	CPSF3	ROBO2															ATP6V1D	PNMA6A	ARL2	TOMM22							BDKRB2	FAM46A						HOXD9	CHRM1	AGT	ST14	FAM46A	ITGA6
			TUBA1C	NEK7	SRGAP2															APC2	LENG1	AGPS	OTC							FSHR	TG						HOXD11	GUCA1A	DNER	SCGB1A1	TG	CD1D
			IWS1	UBL5	NOVA1															TPD52L2	UBAC2	GNPAT	PRKCSH							ASIP	TIMP2						YME1L1	CHRNA7	GNAZ	CUBN	TIMP2	DPP4
			MRPS26	MTHFR	ADAR															KLC2	DENR	MAGEH1	PUF60							MC4R	ADAM17						MTCH1	ADCY6	M6PR	MSN	ADAM17	CXCL12
			DBN1	TMEM214	NMD3															CACHD1	MCTS1	UBE2V1	DCP2							PLCB3	TF						MTAP	FGF13	CXCL2	VCAM1	TF	SELL
			NIPBL	RRP1B	PHAX															DDX56	KIAA0020	UBE2V2	PHYHIP							RGS12	TFR2							CGA	ACY1	CCL17	TFR2	PIP
			ZNF598	NDUFAF3	SFRS4															CDK14	PLEKHM2	CDH19	EIF3A							FOXE1	HFE							IL10	ADCYAP1R1	CCL22	HFE	MARCH4
			CD58	CCDC45	MAGOH															SIK2	SUPV3L1	CDH6	EIF3B							NUCB1	DPYSL5							FSHB	ADRA2A	ITGAD	DPYSL5	CCRL1
			RPL21	PLEKHA5	RBM8A															KIAA0240	MARCH5	CDH18	CBX8							PDCL	ART1							CGB	ARF1	ADAMTS1	ART1	NCAN
			OLFM2	C4ORF34	THOC4															DSG2	MFN2	CDH10	TALDO1							ADCY3	DDR2							NPY2R	LHCGR	AUP1	DDR2	CORO1A
			KRI1	RAB7L1	RALY															SIM2	INSC	CDH12	HSPB3							STOML3	FCN1							LHB	SACM1L	ITGA2	FCN1	THBS2
			MGEA5	FAM63A	RBM11															FOXP3	SEC16A	MRPS12	NGEF							ADRBK2	LTBP3							COL25A1	IGF2R	ITGA4	LTBP3	THBS3
			GBE1	IL28RA	PAIP1															FGD6	HSPB6	PPFIBP2	ARHGEF15							BDKRB1	ITGB8							HRH4	DRD5	ADAM28	ITGB8	TG
			HJURP	RSL24D1	EIF4A1															MAPRE3	KCNK9	ERC2	SLC29A1							RGR	S100A7							NPY1R	GNB1	LGALS8	S100A7	TIMP2
			CD101	KCTD3	EIF4G3															DSG1	KCNK15	NASP	COPS7B							GNA11	KPNA4							NPY5R	GNB3	RELN	KPNA4	ADAM17
			STT3A	THUMPD3	TNPO2															GCK	FRMD4B	SEC22B	EIF3L							GNA15	JAG1							NRD1	GNG11	ASGR2	JAG1	CNTN2
			PPP2R2D	COL23A1	SFRS7															UMPS	ABHD5	SCFD1	DIS3							GNRH1	JAG2							PDYN	PGRMC1	ASGR1	JAG2	TF
			C9ORF78	FERMT1	RBM42															SLC8A2	PLIN2	BET1	EXOSC2							PYY	LFNG							CLCN7	EDNRA	DHFR	LFNG	TFR2
			FARSA	WBP5	KATNA1															SLC8A3	SIK3	BFSP2	EXOSC9							PREP	MFNG							GABARAPL1	IPCEF1	LACRT	MFNG	HFE
			C6ORF203	SRPK3	KATNB1															ATP5A1	ATP6V0A2	EEF1G	EXOSC7							KCNJ6	DTX1							PITPNC1	CCKAR	AZGP1	DTX1	ART1
			HN1	SHMT2	TRA2A															ATP5B	ASAP3	HLTF	KHSRP							KCNJ9	MAML2							HACL1	CCKBR	PLP1	MAML2	DDR2
			NBAS	SF3B4	RBMXL2															AGL	ZNF709	CHRAC1	MOBKL3							ECE1	MAML3							MRPL4	CXCL5	CYR61	MAML3	FCN1
			MMP11	ACADM	ATP5G3															ZFP161	KIF2A	MED31	DNAJA1							GNA14	WDR12							SCG5	ENPEP	EDIL3	WDR12	LTBP3
			RAVER2	PCIF1	HNRPLL															AGXT	TIAM2	ZNF202	TSSK2							EIF2B1	SERPINF1							AGTR1	CHRM2	VWF	SERPINF1	ITGB8
			ZNF689	SFRS6	MATR3															FRMD6	LGI1	CDK5RAP2	BHLHE40							GNAS	LAMB1							GNG3	CHRM3	LASS2	LAMB1	S100A7
			PRPF8	ANP32B	SAFB2															RAI1	FBXL6	CDK5RAP3	TNRC4							ADRB3	ST14							CGB5	CXCR1	C1R	ST14	KPNA4
			ZNF346	CNDP1	NUP210															CHST1	TBC1D7	MYH13	THOC4							SCAP	SCGB1A1							IAPP	OPN4	FBLN1	SCGB1A1	SERPINF1
			FMN1	CNDP2	UBE2V1															TBL3	KDELR1	SNRPG	PAIP1							INSIG1	CUBN							ATXN10	CHRM1	EPR1	CUBN	LAMB1
			PAIP2B	SF3B2	DUSP11															FAM189A2	RFFL	MTMR2	EIF4A1							INSIG2	MSN							DNAJB4	CHRNA7	F7	MSN	ST14
			IGF2BP2	FMNL3	RNPS1															STK25	GCKR	TNFRSF10C	ARL2							AP3B2	VCAM1							IL10RB	ADCY6	SERPINA10	VCAM1	SCGB1A1
			FBXO33	ELL2	PPIG															PDCD10	ATPAF2	RPS10	PSMD5							HTR1A	CCL17							IL10RA	FGF13	KLKB1	CCL17	CUBN
			HSD17B4	TIMM50	XPO7															C1ORF63	ATPAF1	PDZK1IP1	AGPS							S1PR3	CCL22							IL28B	DRD1	HABP2	CCL22	MSN
			ACSL3	NDRG2	SFRS2B															FIP1L1	LSP1	EFTUD2	GNPAT							GPR26	ITGAD							PCSK1	CGA	CPN1	ITGAD	VCAM1
			TARS	LMNA	ZNF202															ASB13	GP1BB	DLG5	TPM4							CLCN3	GPC1							PCSK2	IL10	F12	GPC1	CCL17
			RPL3	CDC2L2	MYH13															SHPRH	PLEKHA8	ARPC3	MAGEH1							PDE5A	SEMA3F							PPYR1	FSHB	TPST1	SEMA3F	CCL22
			RPS16	IL29	DPH1															HSPB7	ARF5	GRHPR	UBE2V1							KEL	NRP1							NPY	CGB	OSGEP	NRP1	ITGAD
			RPS8	CSH2	SNRPG															WDR6	DDX20	CPE	UBE2V2							EDN3	NRP2							PPY	LHB	GIF	NRP2	GPC1
			ZNF155	APOBEC2	RPS9															FRYL	ETV3	ASCC2	MRPS12							EDN2	ADAMTS1							LRRCC1	AGA	KLK13	ADAMTS1	ADAMTS1
			CNBP	SRP54	RPS20															MAPKAP1	TLE3	IL17B	PPFIBP2							MTNR1A	AUP1							KCTD15	SLC25A11	SERPINB12	AUP1	AUP1
			ALOX12B	SNRPE	MOCS3															CHGB	HNRNPK	ARL2BP	ERC2							PDX1	ITGA2							RNASE6	COL25A1	GM2A	ITGA2	ITGA2
			ZNF239	G6PD	MOCS2															YLPM1	SF3A2	POLR3F	HIST1H1C							NEUROD1	ITGA4							RCOR2	HRH4	HEXA	ITGA4	ITGA4
			NARF	RPL24	NUP214															INPP5K	SNRNP70	EEF1D	NASP							ARCN1	ADAM28							MRPL28	CLCN7	SPINK5	ADAM28	ADAM28
			TOR1AIP1	ILF3	NUP107															TPD52L3	DHX9	LUC7L	SEC22B							COPG2	LGALS8							ACP6	GABARAPL1	LAMA1	LGALS8	LGALS8
			URB2	FUS	EIF3K															SH3BP5L	SFPQ	LUC7L2	SCFD1							COPG	RELN							ZNF585B	HACL1	CCL11	RELN	RELN
			IREB2	CHKA	EIF3H															PGAM5	SNRPA	TPPP	BET1							COPZ2	ASGR2							C14ORF119	MRPL4	CCL3L1	ASGR2	ASGR2
			NKTR	MAOA	CDK19															CLP1	U2AF2	NBL1	BFSP2							NR6A1	ASGR1							RPS19BP1	SCG5	CXCL9	ASGR1	ASGR1
			UBR4	LDHB	CTCF															STK38L	WBP11	FZD3	EEF1G							GDE1	DHFR							RGS9BP	AGTR1	CXCL11	DHFR	DHFR
			PSG5	HNRNPA1	GRHPR															GAPVD1	NAA38	RGS1	HLTF							ARFGAP1	LACRT							VPS26B	GNG3	GRP	LACRT	LACRT
			ASXL2	NVL	POLR2F															ALS2	PGD	ACTR1B	MED31							LTB4R	AZGP1							CLIC6	CGB5	FBN1	AZGP1	AZGP1
			ZCCHC8	ENO2	POLR2C															EDC3	PRMT1	PIN4	CDK5RAP2							EDNRB	PLP1							CHORDC1	SLC6A3	FGB	PLP1	PLP1
			ZNF341	C19ORF43	POLR2G															RIOK1	PRPF40A	SF3B3	MYH13							KCNJ3	CYR61							GPR50	AP1AR	SLC2A1	CYR61	CYR61
			FMNL2	KIAA0907	PCSK7															C16ORF80	YBX1	IL25	SNRPG							PRLHR	EDIL3							MTNR1B	LRP3	MBL2	EDIL3	EDIL3
			SLIT1	ZFP36L1	PAIP2															KLC4	SERPINB2	EEF1B2	MTMR2							PRLH	VWF							HTR4	IAPP	SCARF1	VWF	VWF
			PTGS2	C20ORF158	SYCP3															SART1	SFRS12	EBAG9	TNFRSF10C							CRHR2	LASS2							LRRC59	ATXN10	ACE2	LASS2	LASS2
			GPC1	WDR62	PAN2															BAIAP2L1	FMNL1	GIPC3	RPS10							UCN	C1R							EYA4	DNAJB4	RNF128	C1R	C1R
			BAT5	DDIT4L	CSDE1															SAPS3	SLIT1	GIPC2	RPS20							CRHBP	DPYS							PDE6H	IL10RB	WISP1	DPYS	FBLN1
			FLII	RPS26	TACC3															INPP5E	HNRNPU	UBE3C	MOCS3							CRHR1	FBLN1							TMEM33	IL10RA	MATN2	FBLN1	EPR1
			LRRFIP1	TSR2	KIF4A															GTPBP4	CLK1	LZTS1	MOCS2							COPE	EPR1							GPSM3	IL28B	GRPR	EPR1	F7
			LRRFIP2	RWDD2B	PPIH															CRTC1	ST13	GTF3C1	RPS6KC1							FAT1	F7							GALR1	MT-CO3	LMAN1	F7	SERPINA10
			SLIT2	YLPM1	PRPF18															CCT2	PRMT5	TOMM7	PDZK1IP1							HTR6	SERPINA10							GAL	PCSK1	BPI	SERPINA10	KLKB1
			SSRP1	PRMT8	TARDBP															USP37	HNRNPL	APOBEC3F	EFTUD2							HTR2B	KLKB1							GPR151	PCSK2	SPN	KLKB1	HABP2
			ROBO1	OLA1	SFRS13A															CTPS	STXBP3	APOBEC3G	EIF3K							RGS5	HABP2							GCGR	ARMCX3	NISCH	HABP2	CPN1
			ROBO2	SAP30BP	TFPT															LMO7	PABPC1	POLE3	EIF3H							FFAR1	CPN1							ADCY1	C10ORF88	LGTN	CPN1	F12
			SRGAP2	LOH12CR1	PIWIL2															LIMA1	NDRG1	POLE4	CDK19							FFAR2	F12							ADCY2	KCTD15	ESM1	F12	TPST1
			ATP5G3	PSPC1	DDX4															CKAP2	LSM1	TMEM214	DLG5							GRM2	TPST1							HTR7	RNASE6	ICAM5	TPST1	OSGEP
			SLIT3	CLP1	THRAP3															SLC25A3	PKM2	RRP1B	ARPC3							PLCB2	OSGEP							GNRHR	RCOR2	VNN2	OSGEP	GIF
			PAIP2	FBL	SRRM1															CRTC3	STAU1	NDUFAF3	GRHPR							S1PR2	GIF							CXCL6	WDR74	APOL1	GIF	KLK13
			PAN2	SART1	HNRNPA3															LRCH3	RPS6	CCDC45	POLR2F							RGS13	KLK13							CXCL3	MRPL28	LCAT	KLK13	SERPINB12
			HM13	CCT2	IFITM2															CEP170	DDX17	ERH	POLR2C							RGS18	SERPINB12							GHRHR	ACP6	ADAMTS5	SERPINB12	GM2A
			RBM12	SUMO4	NUPL1															SHROOM2	ARSF	PLEKHA5	POLR2G							RIC8A	GM2A							GHRH	ZNF585B	CCR7	GM2A	HEXA
			SEC23A	ACO2	STIM1															GREM1	HTATSF1	C4ORF34	CPE							RIC8B	HEXA							CNR2	DMWD	CCR10	HEXA	SPINK5
			SEC24B	CCT6A	STIM2															COTL1	HNRNPA2B1	RAB7L1	ASCC2							CACNB1	SPINK5							PTGDR	RPS19BP1	CCL19	SPINK5	LAMA1
			SEC24C	TXNL1	PBLD															MPP4	SFRS1	EPM2AIP1	ARL2BP							CABP1	LAMA1							SNX13	RGS9BP	CCL25	LAMA1	ATP6V0C
			MT-ND3	C1ORF128	PRAME															MT-CO3	SFRS2	EPM2A	PRDX3							CACNA1B	ATP6V0C							P2RY12	VPS26B	CCL27	ATP6V0C	PLP2
			MT-ND4	PHGDH	CPSF2															FDFT1	SIP1	PPFIA4	POLR3F							CACNB3	CCL11							LPAR3	TOR1AIP2	CXCL13	CCL11	MAGEA4
			SPAG7	IDH1	CPSF3															NDUFS6	SNRPC	PCLO	EEF1D							GRK4	CCL3L1							HRH2	FRMD4B	CCL28	CCL3L1	B2M
			TMEM222	STOML2	EIF2C2															FAM101A	SFRS2IP	IVNS1ABP	LUC7L							NOS3	CXCL9							ADM	ABHD5	CCL21	CXCL9	CCL11
			SH3GLB2	GMPS	EIF2C1															TMEM43	CTDP1	SHMT1	LUC7L2							KCNH2	CXCL11							HPCA	PLIN2	XCR1	CXCL11	CCL3L1
			PAN3	MRPS22	DICER1															GPR135	ZRANB2	TRIB3	TPPP							P2RY1	GRP							NAGA	CALY	XCL1	GRP	CXCL9
			GPRC5C	TUBA1C	PIWIL1															ZIK1	SRPK1	TRIM5	NBL1							PI4K2B	FBN1							ADRA2C	CLIC6	COL2A1	FBN1	CXCL11
			TMEM147	IWS1	PIWIL4															ADAM3B	GSPT1	TRIM6	FZD3							GNB2	FGB							ADRA2B	GPR50	COL3A1	FGB	GRP
			C5ORF22	MRPS26	NEK7															KRT9	SNRPB	BTBD1	RGS1							VPS35	SLC2A1							PON2	MTNR1B	TNR	SLC2A1	FBN1
			ELOF1	ST3GAL2	UBL5															DSC1	SMN1	BTBD2	TARDBP							CABP2	MBL2							NDUFB10	HTR4	ADAMTS4	MBL2	FGB
			SEC16A	C16ORF45	MTHFR															CENPT	SNRPD3	TSC22D1	PIN4							PTGS1	SCARF1							CHST9	ATP6V0A2	FABP5	SCARF1	SLC2A1
				C6ORF47	HM13															DSC2	SNRPD1	ACADM	EEF1B2							STMN1	ACE2							CD200	LRRC59	LAMA5	ACE2	HLA-C
				H1F0	TMEM214															NOL11	STXBP2	SNRNP40	IFITM2							OPRL1	GHRL							CD200R1	ASAP3	PREP	GHRL	MBL2
				RPL21	RRP1B															ANKRD7	CLNS1A	STYX	EBAG9							PNOC	RNF128							PCSK1N	ZNF709	PCDHA6	RNF128	SCARF1
				OLFM2	NDUFAF3															SAAL1	GEMIN5	CARHSP1	PRAME							PTH2	WISP1							NOSTRIN	PDE6H	SERPINB3	WISP1	PDIA2
				RPL22	CCDC45															MSI1	GEMIN4	KIF15	CPSF2							AP3S1	MATN2							NOSIP	TMEM33	FCN2	MATN2	ACE2
				KRI1	PLEKHA5															PNMA6A	SMN2	SEPT3	SMYD3							AP3S2	GRPR							MAS1	KDELR1	MASP1	GRPR	GHRL
				GBE1	C4ORF34															LENG1	LSM11	ABCA2	GIPC3							SLC30A3	LMAN1							ACE	ADORA1	C2	LMAN1	IGHD
				HJURP	RAB7L1															UBAC2	WDR77	SLC1A6	GIPC2							KCNJ5	BPI								ADA	XCL2	BPI	BCAP29
				CD101	FERMT3															DENR	WBP4	EIF2B3	EIF2C2							DNM3	SPN								GALR1	LUM	SPN	PTPLB
				STT3A	FAM63A															MCTS1	PRM1	TSKS	UBE3C							RASA2	NISCH								GAL	IL8	NISCH	RNF128
				NELF	RSL24D1															KLK5	CD2BP2	POLA2	EIF2C1							ADORA2B	LGTN								GPR151	DARC	LGTN	WISP1
				PPP2R2D	KCTD3															STARD9	AKAP8L	DDN	DICER1							RGS10	ESM1								GCGR	CCL2	ESM1	MATN2
				C9ORF78	THUMPD3															MOGS	SF3A1	ABCB8	PIWIL1							CETN1	ICAM5								ADCY1	GYPC	ICAM5	GRPR
				FARSA	TIPARP															TWF2	TCEA1	ULK2	PIWIL4							GNMT	VNN2								ADCY2	ITGAM	VNN2	LMAN1
				B3GALT4	FERMT1															CCDC92	POLR2A	PHACTR3	GTF3C1							C7ORF16	APOL1								HTR7	ICAM4	APOL1	BPI
				RPL17	EIF4A3															MGLL	YTHDC1	MBD5	TOMM7							DNAJC5	LCAT								GNRHR	GYPB	LCAT	SPN
				C6ORF203	WBP5															KIAA0020	STRAP	PLEKHM1	MTHFR							GJA5	ADAMTS5								CXCL6	IGHM	ADAMTS5	NISCH
				HN1	SRPK3															PPCDC	PTGS2	CBY1	APOBEC3F							C11ORF17	PCMT1								CXCL3	ARL6IP1	PCMT1	LGTN
				NBAS	SHMT2															URM1	ELL	KLHL20	APOBEC3G							RREB1	ASIP								PLEKHA8	GALNT4	ASIP	ESM1
				FAM32A	NPLOC4															WDR47	SPRY1	WHSC2	TMEM214							GRIA1	MC4R								ARF5	SIGLEC1	MC4R	ICAM5
				MMP11	UFD1L															DHX29	U2AF1	PPBP	RRP1B							C5AR1	CCR7								CNR2	KISS1	CCR7	VNN2
				SUPV3L1	USP16															PLEKHM2	ZRSR2	SH3YL1	NDUFAF3							GNAI2	CCR10								PTGDR	HSPG2	CCR10	APOL1
				RAVER2	PARN															NDUFA7	RP9	POLE2	CCDC45							RPS19	CCL19								SNX13	BGLAP	CCL19	LCAT
				ZNF689	C21ORF56															DCAF10	SF3A3	TOMM40	ERH							NDUFS7	CCL25								P2RY12	CTSH	CCL25	ADAMTS5
				DOK7	SF3B4															CAMKV	DDX6	ADAP2	C4ORF34							GHSR	CCL27								LPAR3	GGCX	CCL27	PCMT1
				BHLHB9	EXOSC1															PISD	SF1	ITGB1BP3	RAB7L1							TMED2	CXCL13								HRH2	HTRA1	CXCL13	CCR7
				PRPF8	FOXN3															DAGLB	SFRS11	FSD1	FERMT3							VIP	CCL28								ADM	BACE1	CCL28	CCR10
				SPAG8	DPP7															MARCH5	TCERG1	TK1	FAM63A							CRH	CCL21								NAGA	BMP3	CCL21	CCL19
				ZNF346	SPATA20															MFN2	KHDRBS2	CKS2	RSL24D1							UCN3	XCR1								ABR	BMP1	XCR1	CCL25
				FMN1	ACADM															INSC	GPC1	ALDH2	KCTD3							S100A10	XCL1								ADRA2C	COL7A1	XCL1	CCL27
				DOHH	PCIF1															SEC16A	PCBP1	HMOX2	THUMPD3							GABRA1	COL2A1								ADRA2B	COL1A1	COL2A1	CXCL13
				PAIP2B	MT-ND3															HSPB6	ZNF74	DLST	TIPARP							KCNQ3	COL3A1								PON2	COL5A2	COL3A1	CCL28
				IGF2BP2	MT-ND4															TOR1AIP2	NARS	BSN	PPFIA4							KCNQ2	NOTCH2								NDUFB10	COL5A1	NOTCH2	CCL21
				FBXO33	ZNF384															KCNK9	LSM3	BRD3	PCLO							CALCA	NOTCH3								CHST9	LAMC2	NOTCH3	XCR1
				ACSL3	SFRS6															KCNK15	IDH3A	DARS	IVNS1ABP							CALCRL	TNR								PCSK1N	LAMB3	TNR	XCL1
				LDHA	MKRN1															SIK3	IDH3G	SOD2	SHMT2							CALCR	ADAMTS4								NOSTRIN	TWSG1	ADAMTS4	COL2A1
				TARS	CWC22															ZNF365	IDH3B	S100A8	SCMH1							HCRTR1	FABP5								NOSIP	ADAM19	FABP5	COL3A1
				RPL3	NDUFA13															EGR4	TRAPPC2	ITIH2	TRIB3							HCRT	LAMA5								MAS1	SLC12A3	LAMA5	TNR
				RPS16	ARHGAP18															KIF2A	CLIC2	CA12	USP16							HCRTR2	GNRH1								ACE	MBTPS1	GNRH1	ADAMTS4
				RPS8	ANP32B															TIAM2	EIF2S3	GLP1R	TRIM5							NPFFR2	PYY								AGTRAP	JAM2	PYY	FABP5
				ZNF155	POLR2D															LGI1	TRA2B	CHRM4	TRIM6							PPAP2A	PREP								GUCY2D	JAM3	PREP	LAMA5
				CNBP	CNDP1															CD96	RBMX	RBM23	BTBD1							SLC4A7	PCDHA6								DRG1	DHDDS	PCDHA6	GNRH1
				DPPA3	CNDP2															FBXL6	CLIC1	SNRPE	BTBD2							PTPRU	SERPINB3								GUCA1B	NPC2	SERPINB3	PYY
				HARS	EIF3M															TBC1D7	TRAK1	NAT9	PARN							MYF6	FCN2								GUCY2F	SV2A	FCN2	SLIT2
				ALOX12B	SPAG7															RFFL	SUPT5H	WDR33	C21ORF56							GNAT1	MASP1								ATP6V0C	NCAM1	MASP1	PREP
				ZNF239	DNAJC30															NHLRC1	SNRPB2	HAMP	SF3B4							PPEF1	C2								GUCA2B	BDNF	C2	ECE1
				NARF	RAB3GAP1															GCKR	SUPT4H1	SLC40A1	EXOSC1							ASCL2	XCL2								CAPN2	IGFALS	XCL2	HLA-A
				TOR1AIP1	WDR7															ATPAF2	ETF1	G6PD	TSC22D1							MYO9B	LUM								PPP5C	CCR2	LUM	HLA-B
				URB2	EXOSC3															ATPAF1	GSPT2	CFD	FOXN3							PPEF2	IL8								DACH1	CCL14	IL8	HLA-G
				IREB2	SF3B2															LSP1	TXNL4A	SDCCAG3	DPP7							KCNN2	DARC								HIP1	CCL15	DARC	HLA-E
				NKTR	NOB1															GP1BB	FMR1	FTH1	SPATA20							CALM2	CCL2								EYA1	CCL16	CCL2	HLA-F
				UBR4	EIF1															ALOX5AP	CYFIP1	LGALS7	CENPBD1							KCNN4	ITGAM								SIX1	CCL23	ITGAM	CD1B
				PSG5	HEATR1															ALG10B	NUFIP2	BMI1	ACADM							IQCB1	ICAM4								EYA3	PTGFRN	ICAM4	CD1A
				ASXL2	WAPAL															MTAP	PGK1	MIF	SNRNP40							MRGPRX2	IGHM								CABP2	SLC22A1	IGHM	CD1E
				ZCCHC8	SMG7																ZMYM2	AARS	STYX							CALM3	ARL6IP1								HIP1R	IGFBP6	ARL6IP1	PCDHA6
				ZNF341	SARNP																RBMY1A1	S100A9	CARHSP1							MLNR	GALNT4								IFT57	CCL24	GALNT4	SERPINB3
				FMNL2	FMNL3																SFRS3	C11ORF59	CCDC88B							MLN	SIGLEC1								GHSR	CCL26	SIGLEC1	FCGRT
				TTF2	LRRC8D																SFRS9	TINAGL1	ZDHHC7							GRASP	KISS1								CAPNS1	PRIMA1	KISS1	FCN2
				PRPH2	ELL2																KHDRBS3	KAT5	KIF15							LPAR2	HSPG2								TNS1	TSPAN4	HSPG2	MASP1
				PRPH	TOX4																LBR	DLEU1	PCIF1							GPR17	BGLAP								GAS2	CLDN11	BGLAP	C2
				PRDX4	TMEM222																FASN	IK	ABCA2							CACNA1C	CTSH								CAPNS2	CCL3L3	CTSH	LILRB1
				ROM1	SMPD4																BAT5	ARIH2	SLC1A6							CACNA1S	GGCX								SIX5	FBXL2	GGCX	XCL2
				CNGB1	SH3GLB2																EAF2	C7ORF20	ZNF384							ASPH	NR6A1								CLTB	FBXO2	NR6A1	LUM
				CLPB	PAN3																EAF1	CRELD1	MKRN1							TSHB	HTRA1								SIX2	CLGN	HTRA1	IL8
				MELK	ZNF558																HNRNPF	OGFOD2	CWC22							KCNQ4	BACE1								IL28RA	ADAM2	BACE1	DARC
				MBP	GPRC5C																SNRPD2	GSTO1	EIF2B3							GNG12	BMP3								EYA2	MCFD2	BMP3	CXCL1
				CSDA	TMEM147																TIAL1	HNRNPH3	NDUFA13							RPS9	BMP1								SIX4	CXCR5	BMP1	CCL2
				CTDSP1	B9D1																HNRNPR	CCDC106	ARHGAP18							TRPM2	COL7A1								NMT1	MASP2	COL7A1	BCAM
				TM4SF1	NDRG2																LSM2	TELO2	C15ORF23							LNX2	COL1A1								IL29	MYOC	COL1A1	ITGAM
				PSMD2	POLR2H																LSM4	C1ORF174	TSKS							S1PR4	COL5A2								GUCA1A	OLFM3	COL5A2	ICAM4
				IDH3A	POLR2B																LSM5	NDUFA4L2	POLR2D							GNAI1	COL5A1								CLTA	ECM1	COL5A1	GYPB
				IDH3G	POLR2L																LSM6	FAM135B	CNDP1							KCNE2	LAMC2								DRG2	C5	LAMC2	ARL6IP1
				IDH3B	POLR2I																LSM7	FAM173A	CNDP2							SLC22A12	LAMB3								RWDD1	GPR77	LAMB3	GALNT4
				RBMX	CDC2L2																GAR1	FAM101B	EIF3M							SLC22A4	TWSG1								PITPNC1	CCL20	TWSG1	SIGLEC1
				VCP	CSH2																GEMIN7	NAP1L5	POLA2							SLC26A6	ADAM19								LRRCC1	CCR6	ADAM19	KISS1
				KHDRBS3	APOBEC2																OSTF1	NDUFV2	DDN							RGS6	MBTPS1								NIPSNAP1	DEFB103A	MBTPS1	HSPG2
				HMG20B	SRP54																FLII	PDCD5	DNAJC30							RGS11	JAM2								C14ORF119	CR2	JAM2	BGLAP
				PRPF4B	SNRPE																LRRFIP1	PLEKHA4	RAB3GAP1							CNR1	JAM3								CHORDC1	CAPN1	JAM3	CTSH
				PSMC1	G6PD																LRRFIP2	IDUA	WDR7							ITPR1	DHDDS								EYA4	MATN4	DHDDS	GGCX
				VCPIP1	RPL24																DDX1	GSTM4	EXOSC3							CA8	NPC2								GPSM3	MATN3	NPC2	NR6A1
				ZNF622	NADSYN1																SLIT2	CETP	SF3B2							GRM6	SV2A								HPCA	SEC63	SV2A	BACE1
				ABCA4	GALNT13																HNRNPH1	BMP15	ABCB8							GNAO1	NCAM1								PTH	SEC62	NCAM1	BMP3
				ROCK2	USP21																NCBP1	UMPS	NOB1							PLXNB2	BDNF								MEP1A	DAB2IP	BDNF	BMP1
				DNAJA1	NUP160																SNRPA1	ADH5	HELZ							COPZ1	IGFALS								PTH2R	SORT1	IGFALS	COL7A1
				PNN	RPRD2																NCBP2	EEF1A2	HEATR1							S1PR5	CCR2								POMC	ST8SIA4	CCR2	COL1A1
				PSMD5	ILF3																IGHMBP2	ATP5C1	ULK2							CCK	CCL14								MC2R	CCR9	CCL14	COL5A2
				CIRBP	FUS																SSRP1	ATP5A1	SMG7							GAST	CCL15								MC5R	PODXL	CCL15	COL5A1
				SRRM2	CHKA																PTBP1	ATP5B	SARNP							GCG	CCL16								HLA-DRB3	TNFRSF11B	CCL16	LAMC2
				SFRS18	MAOA																PCBP2	ASAH1	LRRC8D							MRVI1	CCL23								FGF10	NECAB3	CCL23	LAMB3
				ZCCHC17	MAP1B																RETN	CKMT2	MBD5							GABRB3	DPYSL3								MEP1B	CLSTN3	DPYSL3	TWSG1
				RBM7	LDHB																TUBB4	GSTP1	PLEKHM1							SPA17	PTGFRN								SCT	UIMC1	PTGFRN	ADAM19
				PAN2	HNRNPA1																LSM10	LDHB	CBY1							ROPN1	SLC22A1								GRP	PPIC	SLC22A1	MBTPS1
				KIF4A	NVL																SRPK2	MDH1	KLHL20							ROPN1B	IGFBP6								GHRL	LPA	IGFBP6	JAM2
				UBE3C	BAT1																PRPF4	NEFL	WHSC2							ROPN1L	CCL24								GRPR	MMP24	CCL24	JAM3
				NPLOC4	C19ORF43																CDK12	PPOX	SMPD4							TACC3	CCL26								ASIP	KISS1R	CCL26	DHDDS
				UFD1L	KIAA0907																LUC7L3	COX17	PPBP							CNGA2	SEMA3B								MC4R	LCT	SEMA3B	NPC2
				CTDSPL	SEC16B																TNPO3	RCN2	ZNF558							TBC1D10A	SEMA3A								PYY	PCDH18	SEMA3A	DERL1
				SH3GLB2	C20ORF158																CCNL1	NME2	POLE2							CAMKK2	ATXN7L2								PTH2	HTR3A	ATXN7L2	SV2A
				PAN3	RPL9																CCNL2	C14ORF1	B9D1							OSTM1	PRIMA1								HCRTR1	EDEM1	PRIMA1	NCAM1
				ANPEP	EIF5A2																SFRS5	PRSS23	TOMM40							CYTH3	TSPAN4								HCRT	TLL1	TSPAN4	BDNF
				PRCC	WDR62																SNRPF	APLP1	ADAP2							AGRP	CCL3L3								HCRTR2	SERP1	CCL3L3	IGFALS
				UBLCP1	DDIT4L																GEMIN6	PNP	TK1							NTSR2	FBXL2								NPFFR2	PLA2G10	FBXL2	CCR2
				PSMC2	RPS26																HNRNPD	ANXA3	PHPT1							DNAJC14	FBXO2								MLNR	CST3	FBXO2	CCL14
				UBE4A	TSR2																IMPDH2	UBR1	CKS2							VPS29	MYO10								MLN	IFITM1	MYO10	CCL15
				CD58	C3ORF19																SAFB	PTN	ALDH2							TRPM6	CLGN								CPE	CCK	CLGN	CCL16
				MGEA5	IP6K1																GIGYF2	PNO1	POLR2H							PDZD3	ADAM2								GAST	GAST	ADAM2	CCL23
				UBXN2B	CHGB																PABPN1	C16ORF74	POLR2B							RGS17	MCFD2								GCG	GCG	MCFD2	PTGFRN
				PAAF1	YLPM1																MYH1	PAEP	POLR2L							RGS20	PI3								AGRP	VCAN	PI3	SLC22A1
				CTDSP2	C5ORF22																KIF2B	LAMA4	POLR2I							FERMT2	CXCR5								NPFFR1	HAPLN1	CXCR5	IGFBP6
				HSD17B4	ELOF1																PUF60	CCL18	HMOX2							GPRASP2	MASP2								NPFF	SPINT1	MASP2	CCL24
				SNAI1	PRMT8																TALDO1	TMPRSS3	DLST							NPFFR1	MYOC								GLP1R	SPINT2	MYOC	CCL26
				UBXN6	OLA1																TACC1	SDHAF2	BSN							NPFF	OLFM3								GLP2R	MMP2	OLFM3	ATXN7L2
				BMP2K	SAP30BP																PRMT3	PAPSS1	BRD3							SERGEF	DPYSL2								NPY2R	MMP9	DPYSL2	PRIMA1
				EFHA1	LOH12CR1																DNAJA1	HBXIP	DARS							DPH3	C5								NPY1R	LOXL1	C5	TSPAN4
				SF3B1	PSPC1																SLBP	RNF10	CSH2							SGSM3	RPS19								NPY5R	ACAN	RPS19	CLDN11
				C1QBP	CLP1																ZNF473	MRPL42	SOD2							SCHIP1	GPR77								NRD1	MATN1	GPR77	CCL3L3
				OGG1	FBL																ROBO1	TRDMT1	S100A8							CACNA1H	IMPA1								PDYN	FGF2	IMPA1	FBXL2
				HABP4	SART1																ROBO2	RSRC1	ITIH2							NLN	CALB1								PPYR1	IGFBP3	CALB1	FBXO2
				PNPLA2	CCT2																SFRS4	ENO2	CA12							P2RX2	CR2								NPY	TMEM132A	CR2	CLGN
				SLC6A4	ALDOA																RALY	GOLM1	CHRM4							P2RX1	MATN4								PPY	VPREB1	MATN4	ADAM2
				POLR2E	SUMO4																RBM11	SLC25A6	RBM23							SEPT3	MATN3								GHRHR	VPREB3	MATN3	MCFD2
				TAZ	ACO2																SFRS7	RPL8	SNRPE							RASD1	SEC63								GHRH	LGALS3	SEC63	PI3
				TAF15	CCT6A																UGP2	ARL15	NAT9							SLC1A6	SEC62								MC3R	OPTC	SEC62	CXCR5
				FLII	TXNL1																RBM42	GPD1	WDR33							P2RX3	NPFFR2								MC1R	GALNT6	NPFFR2	MASP2
				LRRFIP1	C1ORF128																RBMXL2	TUBB3	HAMP							GNG7	DAB2IP								ATRNL1	MMP26	DAB2IP	MYOC
				LRRFIP2	PHGDH																ATP5G3	MLLT3	SLC40A1							GNG5	SORT1								CD200	NTSR2	SORT1	OLFM3
				CCHCR1	IDH1																MATR3	SLC25A36	G6PD							GNG4	ST8SIA4								CD200R1	BACE2	ST8SIA4	ECM1
				STAR	STOML2																TPM4	CAPZB	RPL24							GNG13	CCR9								OPN1MW	SPC25	CCR9	C5
				POLR2K	GMPS																CIRBP	SGSM2	GALNT13							EZR	DTX3								SCYL2	COL23A1	DTX3	C5AR1
				MED21	MRPS22																UBE2V1	TXNDC9	USP21							ZNF496	PODXL								SNCB	FGFBP1	PODXL	RPS19
				RPL6	TUBA1C																PCBP3	C8ORF30A	NUP160							FXYD7	TNFRSF11B									SCARF2	TNFRSF11B	GPR77
				CASC3	IWS1																DUSP11	UTP3	RPRD2							GNB4	NECAB3									ARL6	NECAB3	CR2
				SMARCC2	UBE4A																RNPS1	CCDC90B	SDCCAG3							GNG10	CLSTN3									EMCN	CLSTN3	ANXA6
				SRGAP3	H1F0																PPIG	SLC27A6	FTH1							CRCP	UIMC1									PODXL2	UIMC1	CAPN1
				STK19	LIPE																SFRS2B	SELENBP1	LGALS7							HNRNPA0	MLNR									PCSK9	MLNR	MATN4
				PHYHIP	CD58																RBM7	NUDT3	BMI1							NMT1	MLN									SCG3	MLN	MATN3
				SLC29A1	RPL21																ZNF202	ATP5J2	AARS							POLR3H	PPIC									P4HA2	PPIC	SEC63
				NOVA1	OLFM2																MYH13	SNRPN	S100A9							LMNA	CALML3									ERO1L	CALML3	SEC62
				BTF3	RPL22																SNRPG	FXYD6	C11ORF59							ADD2	HIST1H1C									ERO1LB	HIST1H1C	NPFFR2
				SAFB2	KRI1																SLIT3	COL9A2	TINAGL1							PRCP	LPA									P4HA3	LPA	ROBO1
				POLR2F	MGEA5																CDK19	MAN2A2	KAT5							AGT	MMP24									ITM2C	MMP24	ROBO2
				POLR2C	GBE1																CTCF	SRRT	DLEU1							GNAZ	KISS1R									NLN	KISS1R	SRGAP2
				POLR2G	HJURP																GRHPR	SIRT6	IK							CXCL2	LCT									IGSF8	LCT	DAB2IP
				DYRK1A	CD101																PCSK7	MRPL44	ARIH2							ACY1	PCDH18									CPN2	PCDH18	SORT1
				SF3B3	STT3A																PAIP2	CRCT1	C7ORF20							ADCYAP1R1	HTR3A									ARL6IP5	HTR3A	ST8SIA4
				PRAME	NELF																SYCP3	CCDC130	CRELD1							ADRA2A	EDEM1									ARL6IP4	EDEM1	CCR9
				ZNF384	PPP2R2D																PAN2	GCSH	OGFOD2							ARF1	TLL1									ERP44	TLL1	PODXL
				POLR2D	C9ORF78																CSDE1	DKC1	GSTO1							GLP1R	SERP1									NPNT	SERP1	TNFRSF11B
				POLR2H	FARSA																PPIH	MAGEB4	HNRNPH3							GLP2R	PLA2G10									ITGA8	PLA2G10	NECAB3
				POLR2B	RPS3																PRPF18	FTSJ3	CCDC106							LHCGR	LNX2									ATL2	LNX2	CLSTN3
				POLR2L	AAGAB																TFPT	ENOX2	TELO2							SACM1L	NUMBL									ARL6IP6	NUMBL	UIMC1
				POLR2I	UBE2W																PIN4	ENOX1	C1ORF174							DRD5	CST3									AGR3	CST3	MLNR
				CHGB	C6ORF203																THRAP3	NDUFB9	NDUFA4L2							GNB1	IFITM1									LYPD3	IFITM1	MLN
				C5ORF22	HN1																HNRNPA3	AKR1C3	FAM135B							GNB3	CCK									CEP57	CCK	KLRD1
				ELOF1	MOGS																STIM1	ECH1	FAM173A							MX1	GAST									CSTB	GAST	KLRC2
				HMGXB4	TWF2																STIM2	RBM17	FAM101B							TRPC7	GCG									CST7	GCG	PPIC
				NDUFV3	CCDC92																PBLD	FAM86C	NAP1L5							PGRMC1	VCAN									SERPIND1	VCAN	HIST1H1C
				UBE2W	MGLL																CPSF2	TACO1	NDUFV2							EDNRA	HAPLN1									PDILT	HAPLN1	LPA
				MOGS	NBAS																UBL5	HLA-DQA1	PDCD5							IPCEF1	SPINT1									IGFBP4	SPINT1	MMP24
				TWF2	FAM32A																MTHFR	ZFP64	PLEKHA4							CCKAR	SPINT2									SEC61A1	SPINT2	KISS1R
				CCDC92	MMP11																HM13	SEPHS1	GSTM4							CCKBR	MMP2									SERPINA4	MMP2	LCT
				MGLL	SUPV3L1																RBM12	TBC1D17	CETP							CXCL5	MMP9									CST5	MMP9	PCDH18
				MAGED4B	UBXN2B																SEC24C	DDX11	UMPS							ENPEP	ACAN									SERPINB4	ACAN	HTR3A
				FAM131A	RAVER2																TMEM214	IGSF21	ADH5							CHRM2	MATN1									COL18A1	MATN1	EDEM1
				C1ORF156	ZNF689																RRP1B	TBL3	EEF1A2							CHRM3	FGF2									CTSC	FGF2	TLL1
				TBCB	PRPF8																NDUFAF3	AGR2	MAOA							GJA3	IGFBP3									ITLN1	IGFBP3	SERP1
				TNIP1	SPAG8																CCDC45	HEXDC	ATP5C1							CXCR1	TMEM132A									CTSE	TMEM132A	SLIT3
				OPN1MW	ZNF346																PLEKHA5	CETN3	ASAH1							OPN4	VPREB1									ST8SIA2	VPREB1	CA6
				MLLT10	FMN1																C4ORF34	PPP1R16A	CKMT2							CHRM1	VPREB3									ST8SIA3	VPREB3	CST3
				AP3B2	DOHH																RAB7L1	CHMP7	GSTP1							GUCA1A	LGALS3									ITGAL	LGALS3	IFITM1
				CDA	PAIP2B																FAM63A	HIST1H3G	LDHB							CHRNA7	OPTC									COL4A3	OPTC	CPE
				PPP1CB	IGF2BP2																RSL24D1	HIST1H3H	NEFL							ADCY6	GALNT6									PRCP	GALNT6	CCK
				NDUFS7	FBXO33																KCTD3	DDIT4L	PPOX							FGF13	AGRP									AGT	AGRP	GAST
				PPP1R12C	HSD17B4																THUMPD3	STC2	COX17							ADCY7	MMP26									SORCS1	MMP26	GCG
				DOT1L	ACSL3																COL23A1	TP53I3	HNRNPA1							DRD1	NTSR2									ITGB6	NTSR2	VCAN
				MAP1B	TARS																FERMT1	SULT2B1	RPE65							GAP43	BACE2									ITGB7	BACE2	HAPLN1
				DBN1	RPL3																WBP5	ALS2CR12	NME2							CGA	SPC25									ITGB5	SPC25	SPINT1
				NIPBL	RPS16																SRPK3	ASB13	C14ORF1							FSHB	FGFBP1									ANXA5	FGFBP1	SPINT2
				ZNF598	RPS8																SHMT2	KATNAL1	APLP1							CGB	SCARF2									IGJ	SCARF2	MMP2
				GAN	ZNF155																SF3B4	DUSP12	PNP							NPY2R	ARL6									CSF3	ARL6	MMP9
					CNBP																ACADM	DDX24	ANXA3							LHB	NPFFR1									CFP	NPFFR1	ACAN
					DPPA3																PCIF1	L3MBTL2	UBR1							SLC25A11	NPFF									CFHR3	NPFF	MATN1
					GAN																MT-ND3	RBM5	PTN							ENTPD5	EMCN									C8B	EMCN	FGF2
					UBXN6																MT-ND4	PTCD3	PNO1							HRH4	PODXL2									LTBP1	PODXL2	IGFBP3
					AKR1A1																SFRS6	THEG	C16ORF74							ITPR3	PCSK9									RPSA	PCSK9	TMEM132A
					GPD2																CNDP1	YLPM1	PAEP							NPY1R	SCG3									PCSK4	SCG3	LGALS3
					HARS																CNDP2	MAP7D1	LAMA4							NPY5R	P4HA2									IGF2	P4HA2	OPTC
					IREB2																SPAG7	ZSCAN16	CCL18							PCP4	ERO1L									MPO	ERO1L	GPI
					NKTR																SF3B2	C11ORF49	TMPRSS3							GJA1	ERO1LB									CD74	ERO1LB	GALNT6
					UBR4																FMNL3	ZBTB5	SDHAF2							NRD1	P4HA3									CD46	P4HA3	SMCR7L
					PSG5																ELL2	FAM134A	PAPSS1							PDYN	ITM2C									APLP2	ITM2C	MMP26
					ASXL2																TMEM222	C7ORF36	HBXIP							SLC22A5	HPS5									CD93	HPS5	NTSR2
					ZCCHC8																SH3GLB2	ARAP1	RNF10							SLC1A1	DPYSL4									C1S	DPYSL4	BACE2
					ZNF341																PAN3	LYAR	MRPL42							ITPKB	FAM57A									GLP1R	FAM57A	SPC25
					FMNL2																GPRC5C	RILPL2	TRDMT1							C2ORF88	GGT7									GLP2R	GGT7	FIBP
					RBBP6																TMEM147	PRMT8	RSRC1							GABARAPL1	NLN									CD209	NLN	COL23A1
					PRPH2																NDRG2	PHF10	ENO2							PITPNC1	SLC7A11									CLUAP1	SLC7A11	FGFBP1
					PRPH																CSH2	PGAM5	GOLM1							FRYL	BAAT									CMPK1	BAAT	SCARF2
					FMNL1																SRP54	HIST1H2BN	SLC25A6							C1ORF116	IGSF8									RARRES3	IGSF8	ARL6
					ROM1																SNRPE	EIF4H	RPL8							MRPL4	CPN2									COL1A2	CPN2	NPFFR1
					CNGB1																G6PD	C11ORF68	ARL15							SCG5	ARL6IP5									KLK4	ARL6IP5	NPFF
					TMPO																RPL24	C2ORF18	GRINL1A							AGTR1	ARL6IP4									A2M	ARL6IP4	EMCN
					PBX2																ILF3	ROGDI	BAT1							ADD1	ERP44									F13A1	ERP44	PODXL2
					RPL4																FUS	MRPL4	TUBB3							GJB2	NPNT									APCS	NPNT	PCSK9
					GSPT1																MAOA	ZBTB45	MLLT3							GJB6	ITGA8									CLEC4M	ITGA8	SCG3
					LMNB1																LDHB	OLA1	RBM4B							MIP	ATL2									ICAM1	ATL2	P4HA2
					BANF1																HNRNPA1	SAP30BP	SLC25A36							NUMA1	ARL6IP6									HPGDS	ARL6IP6	ERO1L
					GMCL1																PRCC	LOH12CR1	CAPZB							GNG3	CEP57									CXCL10	CEP57	ERO1LB
					YTHDC1																C19ORF43	ATPIF1	SGSM2							CGB5	CSTB									FCER2	CSTB	P4HA3
					KHDRBS2																KIAA0907	FBL	TXNDC9							SLC6A3	CST7									DEFA1	CST7	ITM2C
					EMD																C20ORF158	AIFM1	C8ORF30A							IAPP	SERPIND1									DEFA3	SERPIND1	HPS5
					ETF1																WDR62	F8A1	UTP3							ATXN10	PDILT									CCL7	PDILT	FAM57A
					GSPT2																DDIT4L	CNPY4	CCDC90B							CNP	IGFBP4									APOH	IGFBP4	GGT7
					HMG20B																RPS26	MTSS1	SLC27A6							DNAJB4	SEC61A1									ICAM2	SEC61A1	NLN
					PRPF4B																TSR2	CCT2	SELENBP1							PCSK1	SERPINA4									PRSS3	SERPINA4	SLC7A11
					TNPO3																YLPM1	LMO7	NUDT3							PCSK2	CST5									HEXB	CST5	BAAT
					CHD1																C5ORF22	HMGXB4	ATP5J2							SCYL3	SERPINB4									HGF	SERPINB4	IGSF8
					PLEKHB2																ELOF1	OLFML3	SNRPN							TMEM8B	COL18A1									SH3BGR	COL18A1	CPN2
					DYNC1I1																PRMT8	SUMO4	FXYD6							SLC22A11	ITLN1									UFSP2	ITLN1	ARL6IP5
					ABCA4																OLA1	ACO2	COL9A2							TRPV2	CTSE									GPT	CTSE	ARL6IP4
					PNN																SAP30BP	CCT6A	MAN2A2							PPYR1	ST8SIA2									ECHS1	ST8SIA2	ERP44
					UGP2																LOH12CR1	TXNL1	SRRT							NPY	ST8SIA3									KLK6	ST8SIA3	NPNT
					TPM4																PSPC1	C1ORF128	SIRT6							PPY	GC									CP	GC	ITGA8
					PCBP3																FBL	PHGDH	MRPL44							NDUFS6	ITGAL									IGFBP5	ITGAL	ATL2
					SRRM2																SART1	IDH1	CRCT1							RNASE6	COL4A3									ITGA5	COL4A3	ARL6IP6
					SFRS18																SUMO4	STOML2	CCDC130							RCOR2	PRCP									FBLN2	PRCP	CEP57
					ZCCHC17																ACO2	GMPS	GCSH							WDR74	AGT									FPR2	AGT	CSTB
					RPS6KC1																CCT6A	ZNF259	DKC1							MRPL28	SORCS1									COL9A1	SORCS1	CST7
					SLIT3																TXNL1	MRPS22	MAGEB4							ACP6	ITGB6									COMP	ITGB6	SERPIND1
					DCTN3																C1ORF128	TUBA1C	FTSJ3							ZNF585B	ITGB7									COL6A1	ITGB7	PDILT
					PRDX3																PHGDH	CARS	ENOX1							SUPV3L1	ITGB5									NF1	ITGB5	PDXDC1
					PIN4																IDH1	PPM1E	NDUFB9							RPS19BP1	ANXA5									CCKAR	ANXA5	IGFBP4
					DYNLRB1																STOML2	TSPY1	AKR1C3							ITPRIP	IGJ									CCKBR	IGJ	SEC61A1
					COL23A1																GMPS	PLA2G15	ECH1							RGS9BP	CSF3									DCN	CSF3	SERPINA4
					CENPBD1																MRPS22	ERVWE1	RBM17							VPS26B	CFP									DPT	CFP	CST5
					CCDC88B																TUBA1C	SLC1A5	FAM86C							ORAI1	CFHR3									ENPEP	CFHR3	SERPINB4
					ZDHHC7																IWS1	SLC1A4	TACO1							SLC15A2	C8B									FBN2	C8B	COL18A1
					LMNA																CD58	FAU	HLA-DQA1							SLCO1A2	LTBP1									LGALS1	LTBP1	CTSC
					PRCC																RPL21	FAM45B	ZFP64							SLC22A9	RPSA									C1RL	RPSA	ITLN1
					RPS14																OLFM2	ST3GAL3	SEPHS1							SLCO3A1	PCSK4									HP	PCSK4	CTSE
					LDHA																MGEA5	TMEM62	TBC1D17							SLCO1C1	IGF2									NID1	IGF2	ST8SIA2
					ZBTB38																GBE1	C4ORF14	DDX11							FRMD4B	MPO									C4BPB	MPO	ST8SIA3
					C10ORF104																HJURP	TOE1	IGSF21							EXOC6B	CD74									HSD17B10	CD74	GC
					C21ORF63																CD101	EMG1	AGR2							RAG1AP1	CD46									THY1	CD46	ITGAL
					C18ORF20																STT3A	ASNS	HEXDC							ABHD5	APLP2									MFAP2	APLP2	COL4A3
					ALOX12B																PPP2R2D	DPP3	CETN3							PLIN2	CNKSR3									MADCAM1	CNKSR3	PRCP
					ZNF239																C9ORF78	GDPD2	PPP1R16A							RSBN1	CD93									SFTPB	CD93	AGT
					NARF																FARSA	NDUFB3	CHMP7							GRIP2	C1S									IGF1	C1S	SORCS1
					TOR1AIP1																C6ORF203	BRIX1	HIST1H3G							CALY	GLP2R									LMBR1L	GLP2R	ITGB6
					URB2																HN1	CDC73	HIST1H3H							CLIC6	CD209									MSLN	CD209	ITGB7
					SF3B1																NBAS	SSFA2	DDIT4L							LPAR1	CMPK1									MUC16	CMPK1	ITGB5
					HIST2H2AA3																MMP11	NOL12	STC2							SLC26A3	FGF7									TNFAIP6	FGF7	ANXA5
					PNPLA2																RAVER2	CRIP1	RPS26							GPR50	RARRES3									SAA2	RARRES3	CSF3
					SLC6A4																ZNF689	COX6C	TSR2							MTNR1B	COL1A2									COL10A1	COL1A2	CFP
					MELK																PRPF8	CCDC86	TP53I3							HTR4	A2M									COL13A1	A2M	CFHR3
					MBP																ZNF346	DBN1	SULT2B1							ATP6V0A2	F13A1									CD55	F13A1	C8B
					TNNT3																FMN1	NIPBL	ALS2CR12							SLC15A1	APCS									FGA	APCS	LTBP1
					ZNF622																PAIP2B	ZNF598	KATNAL1							SLC22A3	CLEC4M									LCN2	CLEC4M	RPSA
					PAFAH1B2																IGF2BP2	MAGED2	DUSP12							ASAP3	ICAM1									LGALS3BP	ICAM1	PCSK4
					PHYHIP																FBXO33	PTPRCAP	FAM127B							ZNF709	HPGDS									ERP29	HPGDS	IGF2
					SNUPN																HSD17B4	ORMDL3	DDX24							PDE6H	CXCL10									CFHR4	CXCL10	MPO
					DDX19B																ACSL3	C10ORF4	L3MBTL2							TMEM33	FCER2									TKT	FCER2	CD74
					DYRK1A																TARS	ST3GAL2	RBM5							VPRBP	DEFA1									MFAP5	DEFA1	CD46
					SF3B3																RPL3	C16ORF45	ZNF334							KDELR1	DEFA3									DEFA5	DEFA3	APLP2
					SMYD3																RPS16	C6ORF47	PTCD3							GPSM3	CCL7									RPE65	CCL7	APBB2
					HELZ																RPS8	EPHX2	THEG							ADORA1	APOH									MMRN1	APOH	CD93
					ZFP36L1																ZNF155	NIPSNAP3A	IP6K1							ADA	ICAM2									LEP	ICAM2	C1S
					RWDD2B																CNBP	HDHD2	MAP7D1							GCGR	PRSS3									PTX3	PRSS3	GLP2R
					MRPS26																IREB2	ELL3	C11ORF49							SLC2A2	HEXB									CFH	HEXB	CD209
					NDUFV3																NKTR	C13ORF34	ZBTB5							GRIK1	HGF									TIMP4	HGF	CLUAP1
					B3GALT4																UBR4	ARHGEF10L	FAM134A							ADCY1	KLK6									ITM2B	KLK6	CMPK1
					RPL17																PSG5	PPAP2C	C7ORF36							ADCY2	CP									ADAMTS13	CP	RARRES3
					MAGED4B																ASXL2	IQCG	ARAP1							HTR7	IGFBP5									PRND	IGFBP5	COL1A2
					FAM131A																ZCCHC8	IDO1	LYAR							GFPT1	ITGA5									APBA3	ITGA5	KLK4
					C1ORF156																ZNF341	LTA4H	RILPL2							GP1BB	FBLN2									TGFBI	FBLN2	A2M
					BHLHB9																FMNL2	ABCD4	PRMT8							GNRHR	FPR2									ANTXR2	FPR2	F13A1
					CDK13																RACGAP1	C9ORF46	PHF10							CXCL6	COL9A1									USH2A	COL9A1	APCS
					BMP2K																SNRK	CD58	HIST1H2BN							CXCL3	COMP									SLC1A1	COMP	CLEC4M
					EFHA1																PPP1R12A	ADAM11	EIF4H							GHRHR	COL6A1									TSPAN3	COL6A1	ICAM1
					TTC19																TUBG1	MKKS	C11ORF68							GHRH	GCK									COL4A4	GCK	HPGDS
					EIF4B																PRKAA2	GLYAT	C2ORF18							PLEKHA8	DCN									COL9A3	DCN	CXCL10
					CDA																PRKAA1	FAM176A	ROGDI							CNR2	DPT									MAG	DPT	FCER2
					EIF4E																HAX1	TAC3	ZBTB45							PTGDR	ENPEP									DNAJC10	ENPEP	DEFA1
					TACC1																KIFAP3	TBRG4	OLA1							SNX13	FBN2									PRELP	FBN2	DEFA3
					CRX																MAP3K10	WFDC2	SAP30BP							P2RY12	ALPPL2									CHAD	ALPPL2	CCL7
					NRL																NDE1	HSPBAP1	LOH12CR1							LPAR3	LGALS1									LOXL4	LGALS1	APOH
					RBM12																OGG1	C9ORF82	ATPIF1							GUCA2A	C1RL									TMPRSS6	C1RL	ICAM2
					PTGES2																KIF3B	TAF1D	FBL							HRH2	HP									COL5A3	HP	KIR2DL2
					C15ORF23																CACNA1A	SPIN1	PSMC2							ADM	NID1									COL6A3	NID1	PRSS3
					C2ORF65																SMC3	SUPT7L	AIFM1							CD34	C4BPB									COL14A1	C4BPB	HEXB
					EIF4EBP3																CENPJ	ABCF3	CNPY4							CHST4	HSD17B10									NID2	HSD17B10	HGF
					DBN1																STK11	REG1B	MTSS1							HPCA	THY1									AKR7A3	THY1	SH3BGR
					NIPBL																DNM1L	PTMS	HMGXB4							HRC	MFAP2									MMP8	MFAP2	UFSP2
					ZNF598																ACACA	PSG1	OLFML3							HMGCR	MADCAM1									UMOD	MADCAM1	GPT
					FIZ1																USP11	CCDC113	ALDOA							NAGA	SFTPB									RECK	SFTPB	ECHS1
					RAX2																TRIM21	ZZEF1	SUMO4							ABR	IGF1									INPP5K	IGF1	KLK6
					EMX2																TROVE2	RPL35A	ACO2							AHCYL1	CTAG1B									C1QB	CTAG1B	CP
					EIF4EBP2																TAZ	EDEM2	CCT6A							SIGMAR1	HLA-DRB5									C1QC	HLA-DRB5	IGFBP5
					ZFP36																KIF3A	BRP44	TXNL1							ADRA2C	HLA-DRB4									CINP	HLA-DRB4	ITGA5
					MKNK1																ACACB	ANKRD13B	C1ORF128							ADRA2B	CHRNA7									CR1	CHRNA7	FBLN2
					CCT5																ARL6IP1	C15ORF39	IDH1							HMGN1	LMBR1L									HRG	LMBR1L	FPR2
					CTDSP1																STK11IP	FAM190B	STOML2							PON2	MSLN									C4B	MSLN	COL9A1
					CTDSPL																CACNB4	ODF2L	GMPS							NDUFB10	MUC16									CFB	MUC16	COMP
					THEG																CACNB1	FLYWCH1	ZNF259							ALOX12B	TNFAIP6									ITGAX	TNFAIP6	COL6A1
					EDC3																ROCK2	LIPT1	MRPS22							ZNF239	ATP5B									C3AR1	ATP5B	GCK
					CTDSP2																CAB39	C4ORF17	TUBA1C							NARF	SAA2									CFHR5	SAA2	CCKAR
					SNAI1																STRADA	THAP8	IWS1							TOR1AIP1	COL10A1									OLFM4	COL10A1	CCKBR
																					CCS	TRIOBP	CARS							URB2	COL13A1									C8G	COL13A1	DCN
																					PRKAB2	DIS3L2	PPM1E							ALG10B	CD55									FGG	CD55	DPT
																					PRKAG3	ZNF11B	COX4I1							CHST9	FGA									HPN	FGA	ENPEP
																					PRKAG1	HMGCL	TSPY1							MC3R	NPY2R									ELN	NPY2R	FBN2
																					PRKAB1	MS4A7	PLA2G15							MC1R	LCN2									CD14	LCN2	ALPPL2
																					PRKAG2	LYPLA2	ERVWE1							ATRNL1	LGALS3BP									GLG1	LGALS3BP	LGALS1
																					KCNN4	OFD1	SLC1A5							CD200	ERP29									CRP	ERP29	C1RL
																					AURKB	ARSE	SLC1A4							CD200R1	CFHR4									PRAF2	CFHR4	HP
																					KIF3C	C19ORF6	FAU							PCSK1N	TKT									ENTPD1	TKT	NID1
																					CHN2	COQ6	FAM45B							NOSTRIN	LYPLA1									IL32	LYPLA1	C4BPB
																					INCENP	TSPAN6	ST3GAL3							NOSIP	MFAP5									VWA1	MFAP5	HSD17B10
																					CDCA8	C8ORF33	C4ORF14							HMGN2	DEFA5									HAGH	DEFA5	THY1
																					SPATC1	MTF2	TOE1							MAS1	RPE65									GGTLC1	RPE65	MFAP2
																					GBF1	GLRA2	EMG1							ACE	TNXB									PKLR	TNXB	MADCAM1
																					SLC16A10	PSD	ASNS							CPNE1	MMRN1									IGLL1	MMRN1	KIR2DL4
																					SLC26A8	B4GALT3	GDPD2							CPNE2	LEP									MAEA	LEP	SFTPB
																					SMCR7L	FUNDC2	NDUFB3							CPNE4	NPY1R									ALDOA	NPY1R	MAGEA1
																					SMC1B	TMEM66	BRIX1							MYCBPAP	NPY5R									ICAM3	NPY5R	IGF1
																					NPHP4	TP53AP1	CDC73							PRKAR1B	PTX3									HK3	PTX3	CHRNA7
																					RPGR	INO80C	MYO9A							HABP4	CFH									ADI1	CFH	LMBR1L
																					RPGRIP1	DNALI1	SSFA2							PPP1R14A	TIMP4									BRI3	TIMP4	ADCY6
																					SLC25A10	RER1	NOL12							GAD2	SEMA3C									ITIH4	SEMA3C	MSLN
																					IFT88	STMN4	CRIP1							TAGLN	NRD1									TFPI	NRD1	MUC16
																					ANKZF1	GBP2	COX6C							STARD13	PDYN									CFI	PDYN	TNFAIP6
																					H2AFZ	EML4	CCDC86							CPAMD8	ITM2B									MMP20	ITM2B	ATP5B
																					AGL	SLC35E1	MAGED2							ANXA11	ADAMTS13									MMP19	ADAMTS13	SAA2
																					AURKC	NIPSNAP1	PTPRCAP							TCP1	PRND									ALB	PRND	COL10A1
																					TBL3	CD101	ORMDL3							TUBA8	APBA3									C11ORF58	APBA3	COL13A1
																					CHGB	C15ORF29	C10ORF4							MYCBP	TGFBI									AFP	TGFBI	CD55
																					INPP5K	DDX49	ST3GAL2							NPR3	ANTXR2									LRPAP1	ANTXR2	FGA
																					ABCB1	ZNF691	C16ORF45							NPR1	USH2A									ZC3H7A	USH2A	NPY2R
																					ABCB11	GLTSCR2	C6ORF47							NPPB	SLC1A1									FDFT1	SLC1A1	LCN2
																					ABCB4	DAP	EPHX2							NPPC	COL4A4									LAMC1	COL4A4	LGALS3BP
																					FDFT1	DFNA5	NIPSNAP3A							NPR2	COL9A3									APBB3	COL9A3	CFHR4
																					FAM101A	BTBD10	HDHD2							PDCD6	MAG									FAM101A	MAG	TKT
																					TMEM43	RAB31	ELL3							LST1	DNAJC10									TMEM43	DNAJC10	COL25A1
																					STARD9	CCDC137	C13ORF34							C19ORF29OS	PRELP									MGST3	PRELP	MFAP5
																					MOGS	KBTBD4	PPAP2C							ANKS1B	CHAD									CD97	CHAD	DEFA5
																					TWF2	MORN2	C19ORF10							CAPN2	LOXL4									AHSG	LOXL4	RPE65
																					CCDC92	B3GNTL1	IQCG							CSNK1G2	TMPRSS6									CBWD2	TMPRSS6	MMRN1
																					MGLL	TMEM22	IDO1							CXCL1	COL5A3									LOX	COL5A3	LEP
																					NRSN2	LY6H	ABCD4							PPP5C	COL6A3									NT5E	COL6A3	NPY1R
																					URM1	KLHDC2	C9ORF46							PPP2R3A	COL14A1									TRAPPC4	COL14A1	NPY5R
																					NDUFA7	RAB35	ADAM11							TIMM22	NID2									INO80B	NID2	PTX3
																					KIAA0513	MGST2	MKKS							PEF1	AKR7A3									DPP6	AKR7A3	CFH
																					INTS4	ORAI2	GLYAT							TXNRD1	MMP8									HBEGF	MMP8	TIMP4
																					NSUN2	ADPGK	FAM176A							GLRX2	UMOD									ERP27	UMOD	ADAMTS13
																					ZNF365	CELSR2	TAC3							PITPNM2	RECK									FANCB	RECK	PRND
																					MAGEC1	APOM	TBRG4							ATXN7L2	INPP5K									VAC14	INPP5K	APBA3
																					ECHDC2	PPP2R2D	WFDC2							IMPA1	C1QB									FAM175A	C1QB	TGFBI
																					ATP5L	C9ORF78	HSPBAP1							CALB1	C1QC									HMBS	C1QC	ANTXR2
																					MRPL19	NDUFV3	C9ORF82							IL17RB	CR1									LRP10	CR1	USH2A
																					NHLRC1	DDX18	TAF1D							PODXL	HRG									PDIK1L	HRG	SLC1A1
																					LAG3	IL33	SPIN1							UBE2M	C4B									SORCS3	C4B	TSPAN3
																					PVR	LGALS4	SUPT7L							TNS1	CFB									CD63	CFB	TEKT4
																					PVRL1	DEAF1	RPL21							CAPNS2	ITGAX									LAMA2	ITGAX	COL4A4
																					PVRL3	INTS1	ABCF3							CCDC22	C3AR1									HLA-DPA1	C3AR1	COL9A3
																					CD226	PHIP	REG1B							UBE2O	CFHR5									HLA-DRA	CFHR5	UQCRB
																					ERF	SEL1L3	PTMS							WTAP	OLFM4									HLA-DPB1	OLFM4	MAG
																					KIF13A	KIAA1543	PSG1							KIAA1009	C8G									LYZ	C8G	DNAJC10
																					PAK4	C14ORF147	CCDC113							CSNK1G3	FGG									VSIG4	FGG	PRELP
																					PVRL2	KLK10	ZZEF1							IL17B	HPN									SERPINB1	HPN	CHAD
																					PVRL4	C9ORF25	RPL35A							IL25	ELN									YARS	ELN	TMPRSS6
																					CD96	FAM195A	EDEM2							CSNK1G1	CD14									NOTCH2NL	CD14	COL5A3
																					TTF2	WFS1	BRP44							C3ORF15	CRP									TPST2	CRP	COL6A3
																					PRPH2	C4ORF27	ANKRD13B							ALG2	POFUT1									CMKLR1	POFUT1	COL14A1
																					PRDX4	MRPS31	C15ORF39							PRICKLE1	PRAF2									GPR1	PRAF2	NID2
																					ROM1	ACAP3	FAM190B							GNG11	ENTPD1									SRPX2	ENTPD1	AKR7A3
																					CNGB1	FARSA	FLYWCH1							AMY1A	SLC3A2									PLXDC1	SLC3A2	MMP8
																					CLPB	FAM107B	LIPT1							COL25A1	IL32									WISP2	IL32	UMOD
																					RPLP0	MRPL9	C4ORF17							ENO2	VWA1									CFHR1	VWA1	RECK
																					RPL7A	BBOX1	TRIOBP							HMGXB4	HAGH									F3	HAGH	INPP5K
																					POLR2E	SNX24	DIS3L2							ST3GAL2	GGTLC1									F13B	GGTLC1	C1QB
																					TAF15	QTRT1	ZNF11B							C16ORF45	PKLR									FGFRL1	PKLR	C1QC
																					HMG20B	AAMP	GBE1							C6ORF47	IGLL1									API5	IGLL1	CINP
																					CDA	C7ORF25	HMGCL							CHORDC1	MAEA									MIA	MAEA	CR1
																					PRPF4B	BCS1L	MS4A7							LRRC59	ALDOA									LRG1	ALDOA	HRG
																					CHD1	RECQL4	LYPLA2							LMNB2	ICAM3									ITGA10	ICAM3	C4B
																					ABCA4	CYB561D2	OFD1							GRIK3	HK3									ITGA11	HK3	CFB
																					POLR2K	RUFY3	ARSE								ADI1									PRB4	ADI1	ITGAX
																					CASC3	FKBPL	C19ORF6								BRI3									LECT1	BRI3	C3AR1
																					SMARCC2	SGCE	COQ6								PCSK1									ZP4	PCSK1	CFHR5
																					SRGAP3	C2ORF44	TSPAN6								ITIH4									IDE	ITIH4	OLFM4
																					STK19	UBAC2	C8ORF33								TFPI									AK1	TFPI	SCG5
																					PHYHIP	HYLS1	GLRA2								CFI									ORM1	CFI	C8G
																					SLC29A1	MRPL38	PSD								MMP20									HPR	MMP20	FGG
																					NOVA1	DEXI	B4GALT3								MMP19									KAL1	MMP19	HPN
																					PNN	TSPYL1	FUNDC2								PPYR1									GPD2	PPYR1	ELN
																					HNRPLL	MBD6	TMEM66								NPY									HLA-DMA	NPY	CD14
																					SAFB2	TMEM90B	TP53AP1								PPY									HLA-DMB	PPY	CRP
																					SFRS18	MCOLN1	INO80C								ALB									CTSF	ALB	PRAF2
																					ZCCHC17	PRDX5	DNALI1								C11ORF58									HLA-DOA	C11ORF58	KIR3DL1
																					POLR2F	PTPN23	RER1								LRPAP1									HLA-DOB	LRPAP1	IAPP
																					POLR2C	ATP6V1F	STMN4								ZC3H7A									ITIH3	ZC3H7A	ENTPD1
																					POLR2G	C17ORF61	GBP2								FDFT1									IGFBP1	FDFT1	SLC3A2
																					KIF4A	CXORF26	EML4								LAMC1									IGFBP2	LAMC1	IL32
																					PRAME	VDAC3	SLC35E1								SURF2									FUT4	SURF2	VWA1
																					ZNF384	SLC38A3	CD101								APBB3									TBX4	APBB3	HAGH
																					POLR2D	C11ORF1	C15ORF29								FAM101A									KLK1	FAM101A	GGTLC1
																					POLR2H	TRIM16	DDX49								TMEM43									DERL3	TMEM43	PKLR
																					POLR2B	SP110	ZNF691								MGST3									MFI2	MGST3	IGLL1
																					POLR2L	MED10	GLTSCR2								CD97									DERL2	CD97	MAEA
																					POLR2I	LSM14B	MRPS9								AHSG									LCN1	AHSG	ICAM3
																					CDC2L2	PDDC1	DAP								TMEM22									CEL	TMEM22	HK3
																					DBN1	PHF23	DFNA5								LOX									SAA1	LOX	ADI1
																					NIPBL	NCAPD3	BTBD10								NT5E									SAA4	NT5E	BRI3
																					ZNF598	CBR3	TMEM22								KLK5									HIST1H2BJ	KLK5	PCSK1
																					KRI1	NPM3	LY6H								INO80B									LIM2	INO80B	PCSK2
																					CCDC47	STARD9	RAB35								DPP6									CYHR1	DPP6	ITIH4
																					RPN2	SEC11A	MGST2								HBEGF									PI4K2A	HBEGF	TFPI
																					NDUFV3	CRABP1	ORAI2								RPS19BP1									SPON1	RPS19BP1	CFI
																					UBE2W	PRPF38A	ADPGK								ERP27									TM2D1	ERP27	MMP20
																					MAGED4B	WDR89	CELSR2								FANCB									CALU	FANCB	MMP19
																					FAM131A	MKS1	APOM								FAM175A									MAS1	FAM175A	PPYR1
																					C1ORF156	SLC25A38	PPP2R2D								HMBS									SIGLEC6	HMBS	NPY
																						LSM12	C9ORF78								LRP10									SIL1	LRP10	PPY
																						B3GNT4	NDUFV3								PDIK1L									AANAT	PDIK1L	ALB
																						ZFAND3	DDX18								SORCS3									ANXA2	SORCS3	C11ORF58
																						CCDC99	LGALS4								CD63									PRF1	CD63	AFP
																						URM1	DEAF1								HLA-DPA1									PDIA2	HLA-DPA1	LRPAP1
																						C21ORF33	INTS1								HLA-DRA									CD5L	HLA-DRA	ZC3H7A
																						FBP2	PHIP								HLA-DPB1									CD40LG	HLA-DPB1	FDFT1
																						GMFG	SEL1L3								LYZ									IGHG1	LYZ	LAMC1
																						RAB40C	KIAA1543								VSIG4									COX5A	VSIG4	SURF2
																						ABCF1	C14ORF147								SERPINB1									MT-COI	SERPINB1	CELSR1
																						OTUD5	KLK10								YARS									PCMT1	YARS	APBB3
																						THNSL2	C9ORF25								NOTCH2NL									BCAM	NOTCH2NL	FAM101A
																						HEATR2	FAM195A								TPST2									ARSA	TPST2	TMEM43
																						STAU2	WFS1								CMKLR1									PI3	CMKLR1	MGEA5
																						HAUS2	C4ORF27								GPR1									RPS19	GPR1	MGST3
																						C5ORF13	MRPS31								SRPX2									DEFB4	SRPX2	CD97
																						RGMA	ACAP3								PLXDC1									GAL3ST1	PLXDC1	AHSG
																						ETHE1	FARSA								WISP2									HIST1H1C	WISP2	ST3GAL4
																						IGSF9	FAM107B								CFHR1									HPS5	CFHR1	CBWD2
																						STK40	MRPL9								F3									FAM57A	F3	LOX
																						THAP4	BBOX1								F13B									GGT7	F13B	NT5E
																						ACP6	EGFL6								FGFRL1									SLC7A11	FGFRL1	KLK5
																						DDX27	SNX24								API5									BAAT	API5	TRAPPC4
																						C4ORF41	QTRT1								MIA									EZR	MIA	RNF32
																						KDM4B	AAMP								LRG1									FCGR3B	LRG1	INO80B
																						KIAA0232	C7ORF25								ITGA10									CFD	ITGA10	DPP6
																						ZNF287	BCS1L								ITGA11									GCK	ITGA11	HBEGF
																						CCDC109B	AAGAB								PRB4									CHRNA7	PRB4	MMP11
																						RPL13A	UBE2W								LECT1									ADCY6	LECT1	RPS19BP1
																						NDUFA6	CYB561D2								ZP4									ATP5B	ZP4	ERP27
																						NDUFA7	RUFY3								IDE									LYPLA1	IDE	VAC14
																						NDUFB8	FKBPL								GCKR									SHPRH	GCKR	FAM175A
																						ANXA9	SGCE								ATPAF2									SLC3A2	ATPAF2	PRPF8
																						ADPRHL2	C2ORF44								ATPAF1									COX4I1	ATPAF1	HMBS
																						TMEM9B	HYLS1								AK1									SCYL3	AK1	PDIK1L
																						NAT6	MRPL38								ORM1									TMEM8B	ORM1	SORCS3
																						PSMG2	DEXI								GHRHR									SURF2	GHRHR	CD63
																						KIFC2	TSPYL1								GHRH									KLK5	GHRH	HLA-DPA1
																						C9ORF9	MBD6								HPR									RPS19BP1	HPR	HLA-DRA
																						CLDN12	TMEM90B								KAL1									GCKR	KAL1	HLA-DPB1
																						DHX34	C6ORF203								GPD2									ATPAF2	GPD2	LYZ
																						DMWD	PRDX5								HLA-DMA									ATPAF1	HLA-DMA	VSIG4
																						KIAA1191	PTPN23								HLA-DMB									PRPF40B	HLA-DMB	SERPINB1
																						LAPTM4A	ATP6V1F								CTSF									IGKC	CTSF	YARS
																						C6ORF62	C17ORF61								HLA-DOA									SLC7A8	HLA-DOA	NOTCH2NL
																						WIPI2	CXORF26								HLA-DOB									SLC3A1	HLA-DOB	TPST2
																						ZFPL1	VDAC3								PRPF40B									PLA1A	PRPF40B	CMKLR1
																						RPL15	SLC38A3								ITIH3									SLC7A5	ITIH3	GPR1
																						DUSP23	C11ORF1								IGFBP1									SLC7A7	IGFBP1	SRPX2
																						FAM188A	TRIM16								IGFBP2									SLC7A10	IGFBP2	PLXDC1
																						FRMD5	SP110								FUT4									CHRNA1	FUT4	WISP2
																						MAGED4B	LSM14B								TBX4									ST13	TBX4	PARP14
																						FAM131A	CBR3								KLK1									COLQ	KLK1	CFHR1
																						C1ORF156	NPM3								DERL3									BCHE	DERL3	F3
																						ATP5H	SEC11A								MFI2									SCARB2	MFI2	F13B
																						IFIT5	UQCRQ								DERL2									CHRND	DERL2	FGFRL1
																						MRPS6	PRPF38A								LCN1									ANKS1B	LCN1	API5
																						TRIT1	WDR89								CEL									GNRH1	CEL	MIA
																						PIPOX	MKS1								SLC7A8									CXCL1	SLC7A8	LRG1
																						RPL37A	SLC25A38								SLC3A1									ATXN7L2	SLC3A1	ITGA10
																						ACTR3B	LSM12								SAA1									IMPA1	SAA1	ITGA11
																						SRPRB	B3GNT4								PLA1A									CALB1	PLA1A	PRB4
																						C11ORF61	ZFAND3								SAA4									CXCL5	SAA4	LECT1
																						MTG1	CCDC99								HIST1H2BJ									COL25A1	HIST1H2BJ	ZP4
																						SOBP	C21ORF33								LIM2									TRPV5	LIM2	GCGR
																						WDR18	FBP2								CYHR1									MMP11	CYHR1	IDE
																						TMEM67	GMFG								MC3R									CHRNE	MC3R	GCKR
																						MYPOP	RAB40C								MC1R									GNRHR	MC1R	ATPAF2
																						SAP30L	ABCF1								ATRNL1									CHRNG	ATRNL1	ATPAF1
																						DUS2L	THNSL2								PI4K2A									HADHB	PI4K2A	AK1
																						BHLHE41	HEATR2								SLC7A5									PHKG1	SLC7A5	ORM1
																						PRPF8	STAU2								SLC7A7									PHKG2	SLC7A7	GP1BB
																						CXORF27	HAUS2								SLC7A10									SPARCL1	SLC7A10	GNRHR
																						CHRM5	C5ORF13								SPON1									RAPSN	SPON1	GHRHR
																						TACR1	RGMA								TM2D1									MUSK	TM2D1	GHRH
																						TACR2	ETHE1								PCSK1N									KRT1	PCSK1N	HPR
																						TACR3	IGSF9								CALU									CALB2	CALU	KAL1
																						GNE	STK40								MAS1									ANXA6	MAS1	HLA-DMA
																						VARS	THAP4								SIGLEC6									FIBP	SIGLEC6	HLA-DMB
																						NYNRIN	DDX27								PDE1A									MUC7	PDE1A	CTSF
																						ATPAF2	C4ORF41								AMOT									GALNT14	AMOT	KIR3DL2
																						ATPAF1	KIAA0232								SERPINB2									MUC13	SERPINB2	KIR2DS1
																						BPGM	CCDC109B								MAGI1									MUC2	MAGI1	KIR2DS4
																						SIX6	RPL13A								SPARCL1									GALNT10	SPARCL1	KIR2DL1
																						HARS	NDUFA6								PROCR									GALNT12	PROCR	HLA-DOA
																						PRPF40B	NDUFB8								AANAT									GC	AANAT	HLA-DOB
																						FICD	ADPRHL2								ST13									HTN3	ST13	PRPF40B
																						C15ORF63	TMEM9B								COLQ									AMY1A	COLQ	KLRC1
																						LARS	NAT6								BCHE									RNF32	BCHE	HADHB
																						TAC4	PSMG2								SELE									DOK7	SELE	ITIH3
																						CCNDBP1	KIFC2								RHAG									NUMB	RHAG	IGFBP1
																						NAA38	C9ORF9								SCT									GP9	SCT	IGFBP2
																						PGD	CLDN12								CPAMD8									SWAP70	CPAMD8	FUT4
																						PSMD7	DHX34								NTSR1									LNX2	NTSR1	KLK1
																						RBP4	DMWD								DAG1									GP1BB	DAG1	DERL3
																						KDM6A	KIAA1191								CORO1A									GAD2	CORO1A	MFI2
																						SERTAD3	LAPTM4A								CNTN2									CCL1	CNTN2	DERL2
																						VDAC2	C6ORF62								RAPSN									VEGFA	RAPSN	LCN1
																						RPLP2	WIPI2								PDIA2									PGF	PDIA2	CEL
																						TPT1	ZFPL1								ANKS1B									VEGFB	ANKS1B	SLC7A8
																						ATP1A2	RPL15								CXCL1									GBA	CXCL1	SLC3A1
																						STRAP	DUSP23								BCAM									PSAP	BCAM	SAA1
																						NARS	FAM188A								GYPB									SYNJ2BP	GYPB	SAA4
																						RHOH	FRMD5								SLC12A3									GPC1	SLC12A3	HIST1H2BJ
																						CADPS	MAGED4B								MUSK									SEMA3F	MUSK	LIM2
																						COX5A	FAM131A								CLDN11									NRP1	CLDN11	CYHR1
																						MT-COI	C1ORF156								ECM1									NRP2	ECM1	PI4K2A
																						IGHMBP2	ATP5H								C5AR1									CAPN2	C5AR1	SLC7A5
																						PSMC1	HIGD1B								CCL20									ECE1	CCL20	SLC7A7
																						RPL6	IFIT5								ANXA6									NR6A1	ANXA6	SLC7A10
																						RPL29	MRPS6								NET1									SEMA3B	NET1	SPON1
																						GANAB	TRIT1								SYNPO									SEMA3A	SYNPO	TM2D1
																						TALDO1	RPL37A								LOXL1									SORL1	LOXL1	PCSK1N
																						STEAP3	ACTR3B								HPS6									TNS1	HPS6	CALU
																						PSMD5	C11ORF61								AGR3									GAS2	AGR3	MAS1
																						CDK19	MTG1								LYPD3									CAPNS2	LYPD3	SIGLEC6
																						MTHFR	SOBP								CTSC									APBB2	CTSC	EBNA1BP2
																						FAM63A	WDR18								CLUAP1									FGF7	CLUAP1	FGF3
																						RSL24D1	TMEM67								KLK4									TNXB	KLK4	DLL4
																						KCTD3	KIAA0513								NF1									SEMA3C	NF1	NOTCH4
																						THUMPD3	INTS4								CCKAR									CTNNBL1	CCKAR	MAML1
																						GPRASP2	MYPOP								CCKBR									CELSR1	CCKBR	NOTCH1
																						SCMH1	SAP30L								CXCL5									TMEM22	CXCL5	DLL1
																						MYO3A	DUS2L								ADCY6									ACAP3	ADCY6	VEGFA
																						ANKHD1	BHLHE41								AGA									C17ORF70	AGA	PGF
																						CHRM1	CXORF27								CHRNB1										CHRNB1	VEGFB
																						RPE65	CHRM5								TRPV5										TRPV5	FGFR2
																						CHRNB1	TACR1								TSPAN3										TSPAN3	FGF5
																						HK1	TACR2								CINP										CINP	PDE1A
																						GRINL1A	TACR3								GLG1										GLG1	FGF9
																						RBM4B	GNE								AFP										AFP	SELE
																						TCF25	HSD17B4								MGEA5										MGEA5	RBP3
																						SOX30	ACSL3								TRAPPC4										TRAPPC4	MPHOSPH8
																						WDR62	LDHA								KIAA0020										KIAA0020	DAG1
																						RPS28	TARS								MMP11										MMP11	FGFR3
																						TRIM41	RPL3								IGSF5										IGSF5	FGFR1
																						BAMBI	RPS16								DOK7										DOK7	DPYSL5
																						FAM127B	RPS8								VAC14										VAC14	RAPSN
																						ZNF334	ZNF155								LAMA2										LAMA2	JAG1
																						PSMC2	VARS								GCGR										GCGR	JAG2
																						COX4I1	IGDCC3								GP1BB										GP1BB	LFNG
																						MYO9A	NYNRIN								GNRHR										GNRHR	MFNG
																						C19ORF10	BPGM								HADHB										HADHB	DTX1
																						GBE1	SIX6								CKAP4										CD59	MAML2
																						MRPS9	AKR1A1								APOD										SLC6A8	MAML3
																						EGFL6	GPD2								MCHR1										NCR3	WDR12
																						KLHL26	HARS								GBA										TAP2	HSPA9
																						C6ORF203	FICD								PSAP										TAP1	SEMA3F
																						UQCRQ	C15ORF63								RENBP										TAPBP	NRP1
																						SMEK2	LARS								CCL1										FKBP10	NRP2
																						HIGD1B	TAC4								PRF1										CKAP4	PAK4
																						PAAF1	NAV2								GYPC										LDLRAP1	DPYS
																						HTR7	PDE6D								ARSA										APOD	FDPS
																						HRH2	NBR1								GAL3ST1										GBA	PRF1
																						PTTG1	CIB1								CPE										PSAP	FGF23
																						PJA1	PSMD7								GPI										LILRB2	PHEX
																						PTPRN	CKAP4								MUC7										PSMB8	NOTCH2
																						ZNF410	PRG2								GALNT14										CD3D	NOTCH3
																						HSPA1B	TBCD								MUC13										CD8B	ARSA
																						PLK2	SERTAD3								MUC2										CD8A	SLC12A3
																						PTTG1IP	RPS13								GALNT10										TRA@	DPYSL3
																						PHPT1	SEPT5								GALNT12										TRB@	SEMA3B
																						CUGBP1	CD2BP2								GLP1R										CD3G	SEMA3A
																						GSR	GRK7								HTN3										TRD@	MUSK
																						RPS4X	PPHLN1								AMY1A										TRG@	TRIM31
																						NRSN2	GNL3								COL25A1										TGFB2	CCL20
																						OCM2	USP11								SHPRH										FMOD	FGFR4
																						SNX19	EIF2S3								SCG5										VASN	KRT1
																						PTPRT	PJA1								IAPP										MAGEA4	CALB2
																						RPL18A	HNRNPUL1								PCSK2										B2M	SEMA4F
																						WBP11	PDIA2								CELSR1										HLA-C	GAL3ST1
																						POLB	SMPD1								KCTD15										PRF1	PLA2G10
																						CD2BP2	EIF1AY								PARP14										CADPS2	NUMBL
																						AES	INSM1								PPP1R9A										CD5L	LOXL1
																						DPYSL5	FASN								ACTG1										CD40LG	FGF1
																						SNCAIP	FLII								DLG4										IGHG1	DPYSL4
																						HSPA9	LRRFIP1								NF2										HLA-A	AGR3
																						DPYS	LRRFIP2								PICK1										HLA-B	LYPD3
																						TXNL4A	TFB1M								ZYX										HLA-G	HSPD1
																						TLE2	TFAM								SIAH2										HLA-E	CNKSR3
																						BTAF1	TFB2M								OCLN										HLA-F	GLP1R
																						PRDM1	WDR1								TIAM1										CD1B	FGF4
																						SIX3	SARS2								CALM1										CD1A	FGF7
																						PTRH2	CRADD								LGALS13										CD1E	HBZ
																						MVD	PRPF4B								PRKCA										FCGRT	HBB
																						DACH1	POT1								PTPRO										LILRB1	NF1
																						TNKS	TINF2								MPDZ										GYPC	CTAG1B
																						POT1	CACNB4								SPRED1										DERL1	HLA-DRB5
																						TINF2	PSMC1								S100A4										KLRD1	HLA-DRB4
																						DPYSL3	MPP3								GRIA3										KLRC2	RPS2
																						EYA1	CASC3								DSTN										CA6	AGA
																						SIX1	POLRMT								BANK1										SMCR7L	ERP29
																						EYA3	CSRP2								TPM1										COL23A1	TNXB
																						GIGYF2	CSRP2BP								TBCB										FCGR3B	SEMA3C
																						TNKS2	CAPNS1								TPM2										KIR2DL2	ITM2B
																						DPYSL2	KIF22								PRKCE										KIR2DL4	LOXL4
																						HIST1H1C	PLK2								SLC9A3R1										MAGEA1	FGF6
																						TNKS1BP1	MAGOH								CPNE1										COL25A1	FGF17
																						SIX5	RBM8A								CPNE2										TEKT4	FGF18
																						SIX2	TNFSF10								CPNE4										UQCRB	FGF8
																						PBLD	CASP5								ADRA1D										KIR3DL1	GLG1
																						DPYSL4	CDK5RAP3								FLNC										CELSR1	POFUT1
																						ACD	DPH1								SCN5A										ST3GAL4	C6ORF47
																						UBL7	DCTN3								ROCK1										KIR3DL2	CCDC17
																						UBLCP1	ACTR1B								RHOC										KIR2DS1	NDUFS6
																						C5ORF22	SF3B3								RTKN										KIR2DS4	C13ORF34
																						ELOF1	LZTS1								CIT										KIR2DL1	TMEM22
																						RPL36	DYNLRB1								KCNA2										KLRC1	DOK7
																						C20ORF30	EIF4A3								FLNA										IGKC	FANCB
																						TMEM9	DPYSL4								PRKACA										NOS1AP	LAMA2
																						KIAA0513	ACD								PPP1R12A										CCL1	FLRT3
																						INTS4	PHACTR3								ARHGEF4										SYN2	FGF19
																						EYA4	TOX4								ARHGEF12										SYN3	OXT
																						APOD	SH3YL1								ARHGEF11										TRIM31	PCSK6
																						MKI67	FSD1								TRPC1										CFD	FLG
																						LNPEP	NADSYN1								ADRA1B										SHPRH	TXNDC17
																						PCMT1	IDUA								PRKG1										PAPPA2	MCHR1
																						MKI67IP	BMP15								TTN										FLNB	SYNE1
																						CAT	IFI6								RYR2										FBLIM1	ANKS1B
																						GLDC	CUGBP1								SIAH1										GFRA1	GFRA1
																						TLR10	GSR								SLC9A3R2										GDNF	GDNF
																						FUT7	MDH1								ADRA1A										GFRA2	GFRA2
																						LRRCC1	NVL								PAM										NRTN	NDUFS7
																						C14ORF119	GPD1								RASSF9										KRT1	GHSR
																						TLE3	ENOX2								UHMK1										CALB2	NRTN
																						HNRNPK	TBL3								CA2										CAPN1	MUC7
																						SF3A2	RPS28								ACTN4										FERMT2	GALNT14
																						SNRNP70	ASB13								PDC										MUC7	MUC13
																						TTF2	UBLCP1								CAMK2A										GALNT14	MUC2
																						TBCB	C3ORF19								PRKAR1A										MUC13	GALNT10
																						SFPQ	CHGB								CAPN3										MUC2	GALNT12
																						SNRPA	YLPM1								AGAP2										GALNT10	HTN3
																						U2AF2	PGAM5								GABRB1										GALNT12	CXCL5
																						KPNB1	F8A1								CFL1										ITGB1BP3	CHRNB1
																						PRPH2	CCT2								DYNLL1										SH3BGR	FKBP10
																						PRPH	PHGDH								PFKP										UFSP2	AMOT
																						PRPF40A	TMEM62								PFKM										GPT	CKAP4
																						YBX1	DPP3								S100A1										ECHS1	MAGI1
																						RPS7	LRRCC1								PGM1										HTN3	NUMB
																						SFRS12	LTA4H								S100B										CBWD2	SPARCL1
																						PRDX4	CD58								ACTN1										PRPF8	SPINK7
																						SLIT1	MGEA5								PLN										CMA1	SHBG
																						HNRNPU	RAB31								SLN										OXT	CD5L
																						CLK1	CCDC137								DGKZ										TXNDC17	CD40LG
																						XPO5	KBTBD4								TRPC3										MCHR1	IGHG1
																						HDLBP	MORN2								RNASE1										RENBP	GYPC
																						ST13	B3GNTL1								RNH1										BCAP31	IGHM
																						NXF2	IL33								APC										PLP2	DPYSL2
																						HNRNPL	MED10								PKD2										IGHD	IMPA1
																						ANP32A	MOGS								DIAPH1										BCAP29	CALB1
																						TPR	TWF2								TNNI3										PTPLB	NET1
																						TNIP1	CCDC92								HAX1										ECE1	SYNPO
																						ADAP1	MGLL								RP1										NDUFS7	LNX2
																						MAPK6	CRABP1								DLGAP1										CCR6	VPREB1
																						PABPC1	URM1								KCNE1										DEFB4	VPREB3
																						NDRG1	OTUD5								KCNQ1										DEFB103A	MT2A
																						PKM2	DHX29								KCNA4										GHSR	FCGR3B
																						XAB2	KDM4B								KCNAB1										CPE	MT1G
																						ROM1	ZNF287								KCNAB2										ZMYND19	IGJ
																						CNGB1	ANXA9								KCNA5										PDXDC1	ACPP
																						RAG2	C14ORF119								KCNA3										HACL1	CECR5
																						RCC1	PISD								DLG2										IAPP	CD177
																						NUP98	DAGLB								SNTG1										PCSK2	SLC37A1
																						RAN	SRPRB								VASP										KCTD15	SORD
																						RANBP1	OCM2								FHOD1										SWAP70	AK2
																						XPO1	OPTN								XPO6										TRPV6	ACTG2
																						RANBP3	ALPP								ENAH										SORL1	JMJD7-PLA2G4B
																						TMPO	PIGK								SGCD										S100A10	APOBEC3C
																						CLPB	RPL28								PPP1CA										AMY1A	MT1F
																						STAU1	PKM2								MYOT										CHRNA1	MPDU1
																						RPS6	STAU1								PRKCB										CHRND	FYTTD1
																						PBX2	RPS6								MAP2										COX5A	DDX3Y
																						RPL4	VDAC2								GRID2										MT-COI	AMY1A
																						RPLP0	RPLP0								NRCAM										ARSA	TRPV5
																						DDX17	LSM11								MAGI3										GAL3ST1	TSPAN7
																						ARSF	WBP4								F11R										COX4I1	ACAP3
																						HNRNPA2B1	RPL7A								MYOZ1										CHRNE	IGSF5
																						SFRS1	TNNT3								PLEC1										CHRNG	CXORF40A
																						SFRS2	PCMT1								PTPRG										INPP4A	C17ORF65
																						SNRPC	MARS								PKIA										EZR	CEP192
																						SFRS2IP	NFU1								PRKACB										SCYL3	C9ORF24
																						CTDP1	SLIT2								PKIB										TMEM8B	IGKC
																						ZRANB2	SSRP1								PRKAR2A										TRIM69	MT1H
																						SRPK1	LSM10								SCTR										GPI
																						SRP19	SFRS5								PRKX										ACAP3
																						TNPO1	LRRC1								AKAP14										PARP14
																						IPO7	PLEKHB2								AKAP1										NF2
																						IPO8	PAFAH1B2								AKAP9										EVPL
																						SMNDC1	DYNC1I1								AKAP5										SPRR2A
																						PAPOLA	RPL6								AKAP6										SPRR3
																						PRM1	MYH1								AKAP10										PSORS1C2
																						S100A13	KIF2B								AKAP11										SGSM3
																						GLMN	RPL29								NBEA										SCHIP1
																						MELK	GANAB								AKAP2										LOR
																						MBP	ROBO1								ARFGEF2										VPRBP
																						LMNB1	ROBO2								MYCBPAP										IVL
																						BANF1	SRGAP2								AKAP7										GLP1R
																						AKAP8L	SNUPN								PRKAR1B										SCG5
																						GMCL1	NUP210								PRKAR2B										PIWIL2
																						NUP62	GPAA1								AKAP4										DDX4
																						NUTF2	PIGT								LASP1										FIBP
																						SF3A1	IL17B								PHLDB2										HJURP
																						TCEA1	PLEKHA5								RALA										STT3A
																						POLR2A	EPM2AIP1								RYR1										RNF32
																						YTHDC1	EPM2A								AGER										YLPM1
																						EIF5A	EIF1								CAPZA1										APBB2
																						TNNT3	ALPPL2								CACYBP										SEMA4F
																						PTGS2	CHRNB1								TNFAIP1										SPINK7
																						ELL	PIGU								TUBA4A										SHBG
																						U2AF1	HK1								SGCG										CAPN2
																						ZRSR2	TCF25								PPP1R9B										TNS1
																						NXF1	ZFP36L1								IQGAP1										GAS2
																						RP9	SOX30								GABRR1										CAPNS2
																						SF3A3	WDR62								RRAD										MT2A
																						DDX6	BAMBI								KCND2										MT1G
																						SF1	OLFM2								VCL										ACPP
																						SFRS11	KRI1								GJB1										CECR5
																						TCERG1	C20ORF30								DLX3										CD177
																						KHDRBS2	RPL17								RGS2										SLC37A1
																						CSE1L	MCOLN1								MYLK										SORD
																						GPC1	STARD9								CASR										AK2
																						PCBP1	NBAS								GPM6A										ACTG2
																						ZNF74	NDUFA7								ADD3										JMJD7-PLA2G4B
																						RANBP10	TMEM9								NRGN										APOBEC3C
																						DDX3X	PRPF8								CFTR										MT1F
																						EIF2S3	TPT1								FSCN1										MPDU1
																						TRA2B	ATP1A2								SPAG1										FYTTD1
																						TRAK1	TCP1								GRM1										DDX3Y
																						VCP	TBCE								CD163										TSPAN7
																						NXT2	PPIA								TRPV6										CXORF40A
																						NUP153	BAT5								CHAT										C17ORF65
																						NXT1	CDA								MARCKS										CEP192
																						NXF3	SAFB								KCNE4										C9ORF24
																						NXF5	SLBP								AFAP1										MT1H
																						EMD	ZNF473								GABRR2										SLC6A4
																						RANBP2	STEAP3								GRIA2										PTGDS
																						OPN1MW	ATP5G3								TNNT2										PTGER1
																						FMR1	SAFB2								SPTAN1										PTGES
																						CYFIP1	CDH10								GCNT1										PTGER2
																						NUFIP2	HM13								GRIN2D										PTGFR
																						PRPSAP1	SHMT1								PDLIM5										PTGER3
																						PRPS1	MT-ND3								RIPK4										ACAP1
																						PRPS2	MT-ND4								GRIN1										PIGR
																						ZMYM2	SPAG7								GABRB2										DLG5
																						ZMIZ1	TMEM222								CNN1										PTGES2
																						RBMY1A1	GPRC5C								TRPV1										BTBD10
																						SFRS3	TMEM147								KCNJ4										XK
																						SFRS9	PRSS23								TAGLN										EDN1
																						LBR	ZNF337								KCNJ1										MME
																						APOBEC1	DBN1								MYOZ3										KEL
																						CUGBP2	NIPBL								PRKCG										EDN3
																						A1CF	ZNF598								GABRA4										EDN2
																						HMG20B	ODF2L								TUBB										ADM
																						RPL5	RECQL4								PDE4D										ADRBK2
																						XPO4	PDDC1								ADORA2A										DPH1
																						FASN	NCAPD3								ACTN2										HSPD1
																						BAT5	COMMD3								S100A11										PDZD2
																						EAF2	COMMD8								STARD13										SKIL
																						EAF1	PIPOX								S100A2										ZMYM5
																						HNRNPF									TPM3										PAPPA
																						DDX1									EPB42										ATF7IP
																						SLIT2									SLC4A2										PSG3
																						HNRNPH1									SPINK7										ASCC3
																						NCBP1									ANK1										ASCC1
																						SNRPA1									GIPC1										QRICH1
																						NCBP2									AFF1										MRI1
																						AP3B2									RDX										PYCR2
																						SSRP1									ABCC2										ZBTB6
																						PTBP1									ANG										MORC4
																						NUP50									CASK										TSKU
																						ELAVL1									CAMK2G										ZBTB3
																						PCBP2									SDCBP										USP25
																						SRP14									USP6NL										C12ORF10
																						SRP9									UTRN										ZFP106
																						TCEB3									RGL4										PLCD3
																						REXO1									CNKSR2										PCDH1
																						RETN									EXOC5										ZNF518A
																						TUBB4									EXOC1										STBD1
																						SRPK2									RAB8B										KIAA1632
																						PRPF4									RALGPS1										SLC12A4
																						CDK12									EXOC4										SUSD1
																						LUC7L3									RALB										TTC3
																						TNPO3									PAFAH1B1										PRSS8
																						CCNL1									CLIP1										ITGAE
																						CCNL2									CLASP2										SLIT1
																						CHD1									RDH5										SLIT2
																						NUP54									RLBP1										TXNRD1
																						SFRS5									ARG1										GLRX2
																						IPO5									ARG2										ROBO1
																						NUP88									GRIN2B										ROBO2
																						NUP133									ADRB1										SLIT3
																						RAE1									CAMK2D										CTNNBL1
																						NSFL1C									RPS18										SYNE1
																						VCPIP1									ACTN3										SRGAP2
																						RGPD5									FKBP1A										TRAPPC2
																						XPOT									TRDN										CLIC2
																						RANGRF									HOMER2										CLIC1
																						NEK9									HOMER3										GIPC1
																						HNRNPD									HOMER1										TPBG
																						SAFB									RYR3										FZD3
																						KPNA6									SRI										GIPC3
																						ZNF622									FKBP1B										TYRP1
																						PAFAH1B2									SPR										TYR
																						ABCA4									SHBG										RPS6KA2
																						PABPN1									DLG1										ENSA
																						MYH1									CAV3										EBNA1BP2
																						KIF2B									SLC9A3										FGF3
																						SMARCC2									PDZK1										FGFR2
																						SRGAP3									SLC17A1										FGF5
																						RPL23A									ATP1A1										FGF9
																						RPL13									FXYD2										FGFR3
																						RPL23									FXYD1										FGFR1
																						PRMT3									ATP1B1										PAK4
																						ROBO1									EPB41										FDPS
																						ROBO2									MACROD1										ATP7A
																						SRGAP2									SEC14L1										FGF23
																						NOVA1									ANXA7										PHEX
																						SNUPN									ANXA11										FGFR4
																						ADAR									C2CD2L										CPM
																						NMD3									SPTBN1										HBA2
																						PHAX									EPB41L1										FGF1
																						SFRS4									ACTR1A										FGF4
																						RALY									SPTB										ZC3H12A
																						RBM11									SHANK1										HBZ
																						PNN									EPB41L2										HBB
																						TNPO2									TANC1										HBE1
																						SFRS7									SPTA1										RPS2
																						RBM42									SPTBN2										IL17RD
																						TRA2A									CSRP3										AHSP
																						RBMXL2									PCNT										FGF6
																						ATP5G3									OBSCN										FGF17
																						MATR3									DTNA										FGF18
																						TPM4									NFASC										FGF8
																						PCBP3									SOX4										CCDC17
																						DUSP11									GRIA4										C13ORF34
																						SRRM2									CALD1										FLRT3
																						RNPS1									DRD3										FGF19
																						SFRS18									NRXN1										C17ORF70
																						PPIG									SYP										HSPA9
																						ZCCHC17									SLC6A9										C6ORF47
																						XPO7									APBA1										REV1
																						SFRS2B									DISC1										MAD2L2
																						RPS9									NRAP										REV3L
																						RPS6KC1									MYOZ2										POLK
																						SLIT3									IL16										WNT7B
																						NUP214									FKBP2										GPC3
																						DDX19B									ARFGEF1										TYROBP
																						NUP107									LMNB1										KLRC3
																						DCTN3									TUBA8										SIRPB1
																						CTCF									ALOX5										NCR2
																						PCSK7									MYO7A										KIR2DS2
																						PAIP2									MYBPC3										TREM1
																						SYCP3									MYOM1										TREM2
																						CSDE1									MYOM2										CD300E
																						TBC1D4									TCAP										CLEC5A
																						NFAT5									ANKRD1										KIR3DS1
																						KIF4A									ANKRD2										SIGLEC14
																						PRDX3									ANKRD23										PALLD
																						PPIH									LRRC7										RMND5B
																						PRPF18									CASQ2										FTL
																						SFRS13A									GRM3										IGDCC3
																						TFPT									PDLIM1										KIF13A
																						THRAP3									DRD2										SEMA4B
																						SRRM1									PALLD										RPL6
																						HNRNPA3									LPHN1										BLMH
																						NUPL1									ANKS1A										RPL29
																						STIM1									RASGRP1
																						STIM2									DLG3
																						CPSF2									MYPN
																						CPSF3									TUBA3C
																						NEK7									MYCBP
																						UBL5									TRPC6
																						HM13									SNTA1
																						RBM12									GUCY2C
																						COL23A1									SSX2IP
																						FERMT1									KCNQ5
																						WBP5									TMSB4X
																						SRPK3									RAVER1
																						SHMT2									PLCD1
																						NPLOC4									CNTNAP2
																						UFD1L									TPBG
																						SF3B4									TNNT1
																						C12ORF35									TMOD2
																						CCDC88B									TNNI1
																						ZDHHC7									TNNI2
																						PCIF1									TNNC1
																						MT-ND3									TNNC2
																						MT-ND4									PKD2L1
																						SFRS6									MAP1A
																						ANP32B									GRM7
																						CNDP1									PFDN4
																						CNDP2									LGALS2
																						NAV1									NCALD
																						C3ORF63									HSPH1
																						SPAG7									TAOK2
																						SF3B2									SYT6
																						TSEN2									CRIPT
																						FMNL3									SYT9
																						ELL2									TTBK1
																						CACHD1									TUBGCP3
																						TMEM222									LDB3
																						KIAA0240									PTEN
																						SH3GLB2									MAST2
																						GPRC5C									ATP6V1B1
																						TMEM147									CORO2B
																						NDRG2									CDK5
																						LMNA									ACLY
																						CSH2									SI
																						APOBEC2									ATP2A1
																						FOXP3									CSRP1
																						SRP54									ATP6V0A4
																						RPL24									ATP2B1
																						ILF3									ATP2B4
																						FUS									SLC4A4
																						CHKA									SLC4A8
																						MAOA									VEZT
																						MAP1B									GRIN2A
																						HNRNPA1									ATP2B2
																						PRCC									ATOX1
																						NVL									ATP7A
																						C19ORF43									GRM5
																						KIAA0907									SIGLEC10
																						ZFP36L1									PDZD11
																						C20ORF158									ATP2A2
																						PPIE									RGS3
																						RPS26									DRP2
																						TSR2									PRX
																						RWDD2B									PYGB
																						PSPC1									FXN
																						CLP1									DCX
																						SART1									MYO6
																						IWS1									KCNJ2
																						UBE4A									PARK2
																						H1F0									LIN7A
																						RPL21									CADM1
																						OLFM2									TBR1
																						RPL22									NRXN3
																						KRI1									KCNJ12
																						MGEA5									DFNB31
																						HJURP									LIN7B
																						STT3A									CASKIN1
																						NELF									NRXN2
																						B3GALT4									CNTNAP4
																						RPL17									FSIP2
																						HN1									FSIP1
																						NBAS									NLGN3
																						FAM32A									GUCY1A2
																						MMP11									SEMA4C
																						SUPV3L1									GDA
																						UBXN2B									SYNGAP1
																						RAVER2									DLGAP4
																						ZNF689									NCS1
																						SPAG8									IL1RAPL1
																						ZNF346									PLXNB3
																						FMN1									SPOCK2
																						DOHH									BTBD3
																						PAIP2B									SLC9A6
																						IGF2BP2									LPP
																						FBXO33									TRAK2
																						ACSL3									KCND1
																						TARS									KCNIP1
																						RPL3									SSX3
																						RPS16									TRPC5
																						RPS8									TRPC4
																						ZNF155									PDCD6
																						CNBP									TJP2
																						DPPA3									SNTB1
																						GAN									DMD
																						UBXN6									SNTB2
																						CDK13									PGM5
																						ALOX12B									SGCZ
																						ZNF239									CADPS2
																						NARF									SNTG2
																						TOR1AIP1									LIMK1
																						URB2									SYNE1
																						IREB2									GRIPAP1
																						BMP2K									NLGN4X
																						EFHA1									DLGAP2
																						NKTR									GPHN
																						UBR4									SLC4A1
																						PSG5									CA4
																						ASXL2									CDK5R1
																						ZCCHC8									PHKA1
																						ZNF341									SLC4A1AP
																						FMNL2									HTR2C
																						NHEJ1									LIN7C
																						LIG4									CAMK1
																						CRYAB									SVIL
																						ACVR1C									HIPK3
																						HSPB1									UBA1
																						CRYBB1									CACNB2
																						XRCC4									SCN4A
																						ZW10									CDK5R2
																						RINT1									ABCA1
																						ZWINT									PTPRN
																						MIS12									MAST1
																						DSN1									LRP2BP
																						NSL1									RAPGEF3
																						PFDN2									DYNC1H1
																						CASC5									SGCB
																						CRYAA									SGCA
																						LALBA									PDE4B
																						ANKZF1									PDE4DIP
																						CRYBA1									ITPR2
																						CRYBB2									MAGI2
																						CRYGC									BAIAP2
																						CS									S100P
																						CRYBA2									S100A12
																						CRYZ									PLCB3
																						XPNPEP1									FOXE1
																						ZWILCH									PRKG2
																						KNTC1									CAMK2B
																						APLF									GRIK5
																						IRX5									ADCY3
																						CRYBB3									STOML3
																						CRYBA4									AP3M1
																						TUBA8									CLIC5
																						MLC1									RGR
																						TRAPPC4									NEBL
																						PTPRM									GNGT2
																						CDH24									MINK1
																						IL28RA									CLCN3
																						IL29									GOPC
																						HSPBP1									S100Z
																						SAT2									PDE5A
																						SUV39H2									KCNJ16
																						CHMP2B									MPP2
																						ZNF337									NEUROD1
																						SURF2									CLDN1
																						CGGBP1									PPP1CB
																						COMMD3									KCNIP4
																						COMMD8									PRLHR
																						C7ORF30									PRLH
																						OGG1									TJP1
																						PIGQ									GJA8
																						POLR2E									HMMR
																						TM4SF1									TNNI3K
																						TAZ									WNK4
																						PIGH									FAT1
																						PIGA									CLDN5
																						DPM2									CLDN4
																						TAF15									CLDN3
																						CCHCR1									GJB3
																						STAR									CLDN2
																						POLR2K									GJC1
																						PIGC									CGN
																						DPM1									CLDN8
																						DPM3									CLDN6
																						POLR2F									TJP3
																						POLR2C									KCNJ10
																						POLR2G									KIF1B
																						ZNF384									KIF13B
																						POLR2D									TJAP1
																						POLR2H									GPR125
																						POLR2B									GLS2
																						POLR2L									NOS1
																						POLR2I									SEMA4B
																						ANPEP									TIMM22
																						CHGB									PEF1
																						UBE2W									KCNH2
																						MOGS									P2RY1
																						TWF2									PI4K2B
																						CCDC92									PITPNM2
																						MGLL									SYNM
																						PIGY									SYNC
																						HERPUD1									DYSF
																						MRPL28									JPH2
																						IMPA2									CLIC4
																						NBR1									BSPRY
																						CIB1									TESK2
																						FTL									CFL2
																						KCNMA1									LIMK2
																						GGT1									CDC42BPA
																						ASS1									LATS1
																						MPHOSPH6									SSH1
																						GTF3C4									SSH2
																						KCNMB1									SSH3
																						CLCA1									NRK
																						AKTIP									PEG3
																						CACNA1H									PAFAH1B2
																						POLR3C									DNAI1
																						IFI6									NDEL1
																						C10ORF2									ZNF354A
																						IGDCC3									SHROOM3
																						PDE6D									CLIP2
																						GRK7									GRIN3A
																						GTF3A									DNM3
																						GTF3C2									SSPN
																						ENO1									ADORA2B
																						GOLGA4									ACCN2
																						EPN1									CACNG2
																						SCOC									CETN1
																						HIP1									PPP1R1B
																						HIP1R									C7ORF16
																						ARL1									DNAJC5
																						CLTB									GJA5
																						CLTA									C11ORF17
																						SEPT5									CAP1
																						SEPT4									ERMAP
																						SEPT8									INA
																						CTSE									RREB1
																						PDIA2									GRIA1
																						CCL20									ACCN1
																						RNF146									ACCN3
																						ARMCX3									PPP1R2
																						TARBP2									LMTK2
																						PRKRA									GRIK2
																						DCP1A									TRAF3IP1
																						DCP2									MPRIP
																						PIWIL2									CALB2
																						EIF2C2									EML1
																						EIF2C1									GRID1
																						DICER1									S100A10
																						PIWIL1									KCNJ15
																						PIWIL4									INADL
																						TP53BP2									PEG10
																						APOA1									KCNQ3
																						PDE1A									KCNQ2
																						APOC1									ATP7B
																						APOA2									TAX1BP3
																						APOF									S100A6
																						PLTP									TGOLN2
																						APOA1BP									AP4M1
																						PAFAH1B1									PPAP2A
																						NAE1									LIMS2
																						HSPH1									SHANK2
																						PHC2									ATP6V1A
																						RPL7									TUFM
																						ZNF7									CNTNAP3
																						APOL1									SLC4A7
																						DNAI1									MYF6
																						PHC1									MACF1
																						UBA3									PPEF1
																						SFMBT1									ASCL2
																						AFP									MYO9B
																						C10ORF88									PPEF2
																						AFG3L2									P2RX7
																						BSDC1									EMP3
																						TMEM70									BAI1
																						HPR									KCNN2
																						PNPLA2									CALM2
																						RAB17									BAIAP3
																						DAPK2									BAI2
																						DPPA4									TPX2
																						SERPINB2									HNRNPAB
																						QARS									NANOS1
																						GSPT1									KCNN4
																						SYNCRIP									IQCB1
																						RBMX									CALM3
																						ETF1									FZD4
																						GSPT2									NLGN1
																						KHDRBS3									NLGN2
																						FNBP4									GRIN3B
																						KCNJ8									SIPA1L1
																						ABCC8									GRASP
																						KCNJ11									LPAR2
																						ABCC9									PCDH7
																						PLXNA2									PPP1R12B
																						KIAA1199									PPP1R12C
																						DHX37									PRKD2
																						HACE1									SLC6A12
																						TACC1									UCHL3
																						HNRPLL									CACNA1S
																						CIRBP									UBE2M
																						RBM7									MPP5
																						PAN2									CRB3
																						SYT8									PBRM1
																						IL28A									ASPH
																						PAN3									LPHN2
																						CDC2L2									FZD7
																						ASL									NES
																						MRPS26									CDK5RAP1
																						CPNE3									KCNQ4
																						IFT80									TRPM2
																						HSD17B4									PPP1R10
																						LDHA									KCNE2
																						TIMM23									SLC22A12
																						TIMM17B									SLC22A4
																						TIMM44									SLC26A6
																						IFT57									SYTL2
																						TIMM17A									ITPR1
																						TIMM50									TUBB1
																						CIAO1									TTK
																						CCDC7									CCDC22
																						FAM96A									UBE2O
																						FAM96B									KIAA1009
																						PFKL									PLXND1
																						ATP6V1H									PLXNB2
																						PSG9									MRVI1
																						TXNIP									GABRB3
																						ZBTB32									PFDN2
																						SCEL									SLC34A1
																						HSPA8									CNGA2
																						DDR1									TBC1D10A
																						TUBA4A									CAMKK2
																						TUBB									SHARPIN
																						RAB8B									MGMT
																						PFDN4									FZD3
																						LGALS2									DCTN4
																						NCALD									ACTR1B
																						TAOK2									MT2A
																						CCT3									SPTLC2
																						ALDOB									SPTLC1
																						ATP6V1E1									TUBGCP2
																						ATP6V1G2									CPEB1
																						PARK2									TES
																						GPHN									GIPC3
																						PPID									CSPG5
																						SIM2									PDZD3
																						B4GALT1									LDHD
																						GLRB									CAMK2N2
																						ATP6V0E1									PPP1R2P9
																						COL11A1									NXPH3
																						ALDOA									NXPH1
																						C5ORF25									SGSM3
																						GPD2									SCHIP1
																															SCRIB
																															DSCAML1
																															PLCL2
																															PTS
																															ACTB
																															ACTC1
																															TGFA
																															C3ORF15
																															MYH4
																															KCNA1
																															MYO16
																															TYRP1
																															EZR
																															SEMA4A
																															PPP1R11
																															FXYD7
																															ROBO4
																															ALG2
																															LRP4
																															TMCO7
																															CAP2
																															FBXO21
																															SCN3B
																															CDHR2
																															MT1G
																															FNDC5
																															NXPH2
																															SYT13
																															CAPZA3
																															CAPZA2
																															MAPRE2
																															NTNG1
																															LRRC4C
																															TUBA4
																															EPB49
																															GFAP
																															LMNA
																															MYH9
																															ADD2
																															SUGT1
																															SIM2
																															MYL2
																															DGKH
																															DGKD
																															KCND3
																															KCNIP2
																															B4GALT1
																															ME2
																															ACPP
																															DNASE1
																															MRPS34
																															PKIG
																															KY
																															PACS2
																															MX1
																															TRPC7
																															ACTA2
																															CECR5
																															SLC37A1
																															SORD
																															AK2
																															ACTG2
																															JMJD7-PLA2G4B
																															APOBEC3C
																															MT1F
																															MPDU1
																															FYTTD1
																															DES
																															DDX3Y
																															BCAS1
																															MYBPC1
																															GSN
																															GLRB
																															PTCHD2
																															STOM
																															GJA3
																															ACTA1
																															TYR
																															TMOD1
																															ANK2
																															SPRR1A
																															DRD1
																															ADSS
																															GAP43
																															MAP1B
																															PHACTR1
																															CCIN
																															ENTPD5
																															ITPKA
																															MYL1
																															ITPR3
																															PCP4
																															TMSB10
																															GJA1
																															SLC22A5
																															CLDN16
																															ITPKB
																															C2ORF88
																															ZFP36L1
																															ISG20L2
																															SEMA4G
																															FRYL
																															C1ORF116
																															RHBDF1
																															SMTN
																															NKD2
																															ADD1
																															GJB2
																															GJB6
																															MIP
																															PCYT1B
																															CCT4
																															MINPP1
																															ABCB1
																															NUMA1
																															SLC6A3
																															LIMA1
																															MYH10
																															ATXN7L3
																															MYO18B
																															RCAN3
																															COTL1
																															CORO1B
																															NEXN
																															C1ORF61
																															ACTR10
																															GAS7
																															XIRP1
																															PRDM16
																															MPP4
																															FGD4
																															ABCB11
																															ABCB4
																															NEB
																															ACTL7A
																															SCYL3
																															TMEM8B
																															SLC22A11
																															YIF1A
																															YIPF5
																															TRPV2
																															ATP6AP1
																															PTOV1
																															NDUFS6
																															HBA1
																															MYL9
																															TSSC4
																															C5ORF25
																															TSPAN7
																															TMCC2
																															C2ORF28
																															WDR74
																															PGS1
																															DYNC1LI2
																															PLEKHM2
																															SLC39A1
																															CACNG3
																															DLGAP3
																															MARCH5
																															MFN2
																															ITPRIP
																															KIAA1949
																															SCLT1
																															SCN10A
																															WDR16
																															PHACTR4
																															CCDC141
																															ORAI1
																															MAST3
																															SLC15A2
																															SLCO1A2
																															SLC22A9
																															SLCO3A1
																															SLCO1C1
																															EXOC6B
																															LRFN1
																															MYH2
																															RAG1AP1
																															RSBN1
																															GRIP2
																															SHANK3
																															CALY
																															CLIC6
																															LPAR1
																															SLC26A3
																															ARHGAP24
																															GLS
																															ESPN
																															USP6
																															ANKRD44
																															SLC15A1
																															SLC22A3
																															SNX27
																															SYNE2
																															MYO1E
																															GAN
																															CXORF40A
																															PANX1
																															SLC39A2
																															KANK1
																															UBN1
																															CNN2
																															SLC25A34
																															SDHB
																															AOX1
																															VPRBP
																															LMOD1
																															LMNB2
																															MPHOSPH9
																															KIF14
																															MYO1G
																															MYL12A
																															GLIPR2
																															SCIN
																															LANCL1
																															ABRA
																															ABLIM3
																															TMSL1
																															TMSL4
																															KLHL17
																															CCT8
																															MIB2
																															KPTN
																															ADORA1
																															ADA
																															AMPD1
																															SLC2A2
																															GRIK3
																															GRIK4
																															C17ORF65
																															GRIK1
																															CAMK2N1
																															GRIN2C
																															GFPT1
																															SNX19
																															GUCA2A
																															CEP192
																															C9ORF24
																															HRC
																															HMGCR
																															ABR
																															AHCYL1
																															SIGMAR1
																															ALOX12B
																															PTPRT
																															ZNF239
																															NARF
																															TOR1AIP1
																															URB2
																															PDLIM3
																															ALOX5AP
																															ALG10B
																															TNFSF8
																															NOM1
																															PPP1R15B
																															C9ORF75
																															KIF18A
																															PPP1R3B
																															C1ORF114
																															MT1H
																															MTR
																															CSRNP2
																															TUSC3
																															AZU1
																															ZDHHC23
																															HMGN2
																															MTMR4
																															SLC4A3
																															MYO1A

## Sheet: modules_union_2_datasets
mRNA expression + SNPs ( union)
HIP 1	HIP 2	HIP 3	HIP 4	HIP 5	HIP 6	HIP 7	HIP 8	HIP 9	MTG 1	MTG 2	MTG 3	MTG 4	PC 1	PC 2	PC 3	PC 4	PC 5	PC 6	SFG 1	SFG 2	SFG 3	SFG 4	SFG 5	SFG 6
RANBP10	THOC5	THOC5	SWAP70	THOC5	THOC5	THOC5	THOC5	THOC5	PUM2	PUM2	PUM2	THOC5	PSMA3	PSMA3	PSMA3	AKAP13	TLE1	TLE1	DLL4	PUM2	SUMF2	PUM2	SUMF2	ITGA7
ZMIZ1	MED8	MED8	THOC5	MED8	MED8	CRYAB	MED8	ASB2	DAZ1	DAZ1	DAZ1	MED8	SERPINB2	PAM	ORC4L	ARHGEF2	SETDB1	RPL10	NOTCH4	DAZ1	DLL4	DAZ1	DLL4	SRGN
GIGYF2	MED22	MED22	MED8	MED22	MED22	MED8	MED22	MED8	BOLL	BOLL	BOLL	MED22	PLK1	RASSF9	MCM10	YWHAB	NAV2	NHEJ1	MAML1	BOLL	NOTCH4	BOLL	NOTCH4	CD44
TBC1D4	MED30	MED30	MED22	MED30	MED30	MED22	MED30	MED22	DAZL	DAZL	DAZL	MED30	PSMA1	UHMK1	CDKN2A	YWHAZ	PPP1R8	OPTN	NOTCH1	DAZL	MAML1	DAZL	MAML1	CD82
NFAT5	MED9	MED9	MED30	MED9	MED9	MED30	MED9	MED30	DAZAP1	DAZAP1	DAZAP1	MED9	PSMA6	SERPINB2	SERPINB2	YWHAG	UNC119	SETDB1	DLL1	DAZAP1	FBXW7	DAZAP1	FBXW7	MMP7
RBM12	MED11	MED11	MED9	MED11	MED11	MED9	MED11	MED9	DAZ3	DAZ3	DAZ3	MED11	PSMA5	PLK1	CDC6	PFKFB2	NACA	NAV2	RBP3	DAZ3	NOTCH1	DAZ3	NOTCH1	CD4
C12ORF35	MED23	MED23	MED11	MED23	MED23	MED11	MED23	MED11	DZIP3	DZIP3	DZIP3	MED23	ECT2	PSMA1	PLK1	GP9	PSMD11	PPP1R8	JAG1	DZIP3	DLL1	DZIP3	DLL1	CD36
NAV1	MED17	MED17	MED23	MED17	MED17	MED23	MED17	MED23	DZIP1	DZIP1	DZIP1	MED17	TPT1	PSMA6	PSMA1	RRBP1	ACP5	UNC119	JAG2	DZIP1	SEC61B	DZIP1	NBR1	DMP1
C3ORF63	MED28	MED28	MED17	MED28	MED28	HSPB1	MED28	MED17	DAZ4	DAZ4	DAZ4	MED28	ATP1A2	PSMA5	PSMA6	CLSTN1	NBR1	NACA	LFNG	DAZ4	RBP3	DAZ4	CIB1	CD81
TSEN2	MED25	MED25	MED28	MED25	MED25	MED17	MED25	MED28				MED25	PSMB5	ATP1A1	PSMA5	CLK2	CIB1	LIG4	MFNG		JAG1		SEC61B	CCR3
CACHD1	MED29	MED14	MED25	MED14	MED29	MED28	MED14	TCEB2				MED29	PSMB6	FXYD2	PSKH1	PHLDB2	FEZ1	PSMD11	DTX1		JAG2		RBP3	DLL4
KIAA0240	MED12	MED29	MED14	MED29	MED12	MED25	MED29	TCEB1				MED12	MYT1	FXYD1	ECT2	AANAT	PTH	ACP5	MAML2		LFNG		PSEN2	NOTCH4
FOXP3	CDK8	MED12	MED29	MED12	CDK8	MED14	MED12	USP33				CDK8	PKMYT1	TPT1	ORC2L	ZFP36	CCNDBP1	FEZ1	MAML3		MFNG		NCSTN	MAML1
	MED26	CDK8	MED12	CDK8	MED26	MED29	CDK8	MED25				MED26	RECQL5	ATP1B1	TBRG1	PNMA1	NUP85	PTH	WDR12		DTX1		JAG1	INS
	MED13	MED26	CDK8	MED26	MED13	MED12	MED26	MED29				MED13	TOP3A	ATP1A2	KIAA1984	PARD3	VIM	PTH2R	NOTCH2		MAML2		JAG2	NOV
	MED6	MED13	MED26	MED13	MED6	CDK8	MED13	MED12				MED6	NUDC	TPD52L1	ANKRD12	PARD6A	PEX2	CCNDBP1	NOTCH3		MAML3		LFNG	NOTCH1
	MOCS2	MED6	MED13	MED6	GLUD1	MED26	MED6	CDK8				GLUD1	PSMB4	MAGED1	ZNF227	MARK4	GADD45G	NUP85	DTX3		WDR12		MFNG	DLL1
	USP49	MOCS2	CD5L	GLUD1	MOCS2	MED13	GLUD1	MED26				USP49	PSMB1	DLX4	ZFP91	PARD6B	GAPDH	VIM	CNKSR3		NOTCH2		DTX1	C9
	WDTC1	USP49	CD40LG	MOCS2	USP49	CRYBB1	MOCS2	MED13				PUM2	PSMB2	UNC5A	MELK	FEZ2	GIT1	PEX2	POFUT1		NOTCH3		MAML2	C8A
	FOXJ3	DDX19B	IGHG1	USP49	PUM2	MED6	USP49	TIMM23				WDTC1	PSMB3	PSMB5	CDC5L	PARD6G	PRMT1	GADD45G			ARL6IP1		MAML3	CD9
	MED27	WDTC1	PRPSAP1	WDTC1	WDTC1	GLUD1	WDTC1	TIMM17B				FOXJ3	PSMB7	PSMB6	SUPT16H	STK38	PTPRK	GAPDH			SEC63		WDR12	COL4A5
	MED7	FOXJ3	PRPS1	FOXJ3	FOXJ3	USP49	FOXJ3	TIMM44				MED27	PSMA7	MYT1	CCNG1	MICALL1	BAT3	PFN1			SEC62		ICAM5	OSM
	MED16	MED27	PRPS2	MED27	MED27	WDTC1	MED27	TCEB3				MED7	ASPM	GORASP1	PPP2R3B	TSC2	RPS3A	APOA1			DTX3		PKP4	COL4A6
	MED20	MED7	MED6	MED7	MED7	FOXJ3	MED7	REXO1				MED16	PSMA4	PKMYT1	CDC45L	RIN1	RBP4	GIT1			SERP1		NOTCH2	SERPINA3
	MED19	MED16	GLUD1	MED16	MED16	MED27	MED16	LRRC41				MED20	POMP	RECQL5	MT-CO2	AIMP1	TTR	PRMT1			SPC25		NOTCH3	CTSG
	THOC7	MED20	CELSR3	MED20	MED20	MED7	MED20	TCEB3C				MED19	KCNA10	TOP3A	MCM5	YWHAQ	PRG2	PTPRK			ARL6		KCNIP3	CTRL
	MED13L	MED19	MOCS2	MED19	MED19	MED16	MED19	MED6				THOC7	STEAP3	NUDC	CDC7	PNPLA2	PFN2	CKAP4			ARL6IP4		ARL6IP1	FHL2
	MED18	THOC7	USP49	THOC7	THOC7	MED20	THOC7	PAFAH1B2				MED13L	DAPK2	PSMB4	ALS2CR8	MDM4	CCNO	BAT3			ATL2		APH1A	CTRB1
	USP47	MED13L	DDX19B	MED13L	MED13L	MED19	MED13L	GLUD1				DAZ1	MLC1	PSMB1	CDKN2AIP	RRM1	POLDIP2	RPS3A			ARL6IP6		APH1B	MMP1
	CCNC	MED18	PUM2	MED18	DAZ1	THOC7	MED18	USP49				BOLL	PSMA2	PSMB2	ZNF410	RRM2	PSMB10	APOC1			SEC61A1		PSENEN	CELA1
	RPL9	UACA	WDTC1	UACA	BOLL	MED13L	UACA	WDTC1				DAZL	ALDH7A1	PSMB3	PSMB5	RRM2B	PTPN4	APOA2			CNKSR3		METTL2B	ELANE
	DCK	USP47	FOXJ3	USP47	DAZL	MED18	USP47	FOXJ3				DAZAP1	DDX42	PSMB7	PSMB6	SMNDC1	PABPC4	APOD			SHPRH		DOCK3	MST1
	FAM100A	CCNC	MED27	CCNC	DAZAP1	USP47	CCNC	MED27				DAZ3	PRPF8	PSMA7	MYT1	PAPOLA	PTPRS	APOF			INPP5K		KCNIP4	KLK2
	DHRS7B	RPL9	MED7	CDK2AP2	DAZ3	MED4	CDK2AP2	MED7				MED18	ABCB5	ASPM	PPP2R4	SLC8A1	PTPRD	PLTP			POFUT1		SEC63	KLK3
		RWDD2B	MED16	WARS	MED18	CRYAA	WARS	TIMM17A				DZIP3		PSMA4	CCNG2	EPB41L3	PPFIBP1	APOA1BP			FDFT1		SEC62	F5
		DCK	MED20	PC	DZIP3	CCNC	PC	MED16				USP47		PPAP2A	MCM6	SON	TH1L	RBP4			FAM101A		PLK2	CD151
		B3GALT4	MED19	GOT2	USP47	CDK2AP2	GOT2	MED20				DZIP1		POMP	ORC1L	KLC1	EEF1A1	TTR			TMEM43		DTX3	ITGA3
		FAM100A	THOC7	MDH2	DZIP1	WARS	MDH2	MED19				DAZ4		KCNA10	MCM3	YWHAH	HABP4	PRG2			KIAA1875		SERP1	CTRC
		DHRS7B	MED13L	RPL9	DAZ4	LALBA	RPL9	THOC7				CCNC		STEAP3	ORC3L	SFN	EIF6	PFN2			C6ORF167		PDZD2	ITGB1
			DAZ1	DCK	CCNC	PC	DCK	MED13L				CDK2AP2		TPD52	ORC6L	YWHAE	LPL	APBB1IP					SPC25	DNAJC1
			BOLL	ZDHHC6	CDK2AP2	GOT2	ZDHHC6	DIO2				WARS		MAL2	CDT1	MARK2	WWC1	CCNO					ARL6	TGM2
			DAZL	FAM100A	WARS	CRYBA1	FAM100A	USP20				PC		DAPK2	ORC5L	TCP10	CNO	POLDIP2					ARL6IP4	CTSB
			DAZAP1	DHRS7B	PC	CRYBB2	DHRS7B	MED18				GOT2		MLC1	MCM4	ANKS1A	RAD18	PSMB10					ATL2	SLPI
			DAZ3	FH	GOT2	CRYGC	FH	USP47				MDH2		FXYD7	DBF4	MYCBP2	UBE2B	PTPN4					ARL6IP6	CTSS
			FCGR3B	NDUFS1	MDH2	MDH2	NDUFS1	TIMM50				DCK		TPD52L2	ZNF622	PRKCI	UBR2	PABPC4					TMED10	CTSL1
			KIAA0664		RPL9	CS		DDX56				ZDHHC6		TPD52L3	NUDC	FARP2	EIF3F	PTPRS					SEC61A1	SPP1
			MED18		DCK	CRYBA2		CCNC				FAM100A		PSMA2	PSMB4	RAI14	RGL2	PTPRD					CNKSR3	ITGAV
			DZIP3		ZDHHC6	TNFAIP8		CDK2AP2				DHRS7B		BRP44L	CRLS1	MAPKAPK2	PPFIA2	PPFIBP1					PSEN1	ITGA9
			IFT140		FAM100A	CRYZ		WARS				FH		ALDH7A1	PSMB1	TPH1	PPFIA3	TH1L					CD177	PCSK6
			UACA		DHRS7B	DCK		PC				NDUFS1		SIRT7	PSMB2	TSC1	PPFIA1	EEF1A1					IFI6	PMCH
			USP47		FH	ZDHHC6		GOT2						GPR135	PSMB3	NEK1	EPRS	HABP4					SHPRH	FLG
			SCAPER		NDUFS1	FAM100A		MDH2						DDX42	PSMB7	TH	RARS	EIF6					INPP5K	PRSS2
			DZIP1			DHRS7B		ASB8						PRPF8	PSMA7	PAK4	BCCIP	LPL					POFUT1	REG3A
			DAZ4			CRYBB3		ZFP36L1						ABCB5	ASPM	USP33	RPA2	LRP12					FDFT1	REG1A
			CCNC			CRYBA4		DCK							PSMA4	ATP6V0C	AIMP1	WWC1					PGAM1	SPINK1
			CDK2AP2			FH		ZDHHC6							POMP	HECTD1	UNG	CNO					FAM101A	PRSS7
			WARS			NDUFS1		FAM100A							KCNA10	TRIM21	FTL	RAD18					TMEM43	NRSN1
			PC					DHRS7B							HAUS1	TAZ	TADA3	UBE2B					KIAA1875	TRHDE
			GOT2					ZYG11B							PLRG1	CDK16	ZBTB16	UBR2					C6ORF167	SERPINC1
			MDH2					FH							DBF4B	CACNB2	RPS25	EIF3F					YME1L1	MEP1A
			RPL9					NDUFS1							MCM2	REM1	RPLP2	RGL2					MTCH1	SDC2
			RWDD2B												MCM7	KIF5C	RPLP1	PPFIA2						PLG
			DCK												MCM8	INPP5A	TPI1	PPFIA3						CLU
			ZDHHC6												SCNM1	NFATC4	SNAPIN	PPFIA1						PON1
			B3GALT4												PSMA2	PIK3C3	TPT1	EPRS						F2
			FAM100A												RPS4X	MFAP1	ATP1A2	RARS						PDIA3
			DHRS7B												PRPF8	KIF5B	PPA1	BCCIP						GPC4
			FH												ABCB5	DENND4A	HTT	RPA2						GPLD1
			IGKC												HIST1H2AI	CABIN1	CCT7	AIMP1						ALPP
			NDUFS1													MARK3	CHD3	TBCD						CD7
																HSPA1B	ZHX1	UNG						CTSD
																DFFA	TDGF1	SERTAD3						APOA1
																SLK	ZHX3	PNPLA2						PDE1A
																PMPCA	ZHX2	TADA3						PLA2G2A
																KCNK3	KLF6	ZBTB16						PLA2G1B
																KCNH2	FUBP1	RPS25						BGN
																KLC3	DPYSL5	LNPEP						PLAA
																TLX2	BRD1	VDAC2						PLA2R1
																UCP2	C16ORF59	RPLP1						FURIN
																UCP3	PPHLN1	TPI1						DAB1
																KIF1C	PDCD7	SNAPIN						ENO1
																ADAM22	TBC1D25	TPT1						PHKG1
																CLIC4	MAP1LC3A	ATP1A2						PHKG2
																SNRNP200	ARL8B	PPA1						SERPINB6
																TESK1	TUBB2C	HTT						PROC
																PDE3B	GNL3	TCP1						PLAU
																DHX15	PIAS4	CCT5						F10
																MLXIP	PRIM1	CCT7						CANX
																PI4KB	ING5	CHD3						IFNGR2
																PDCL2	COPS6	ZHX1						SERPINE1
																CCAR1	AGTPBP1	TDGF1						PLAT
																KIF5A	ARMCX2	ZHX3						IFNG
																CROCC	HAP1	ZHX2						PRNP
																ZNF350	DEFB1	KLF6						SPARC
																SPRY4	CRMP1	FUBP1						CLEC3B
																DFFB	BFSP1	BRD1						THBS1
																CIDEB	SH3GL3	C16ORF59						C7
																MPRIP	UTP14A	PPHLN1						KNG1
																KIF23	MYST2	PDCD7						SERPINF2
																SOD1	UPP1	TBC1D25						AMOT
																PPP3CB	OSBP2	MAP1LC3A						PCOLCE
																N4BP3	C7ORF64	TBCE						LAMA3
																OTUD7B	UPP2	SNCAIP						F2RL1
																CCS	KIAA1377	ARL8B						SERPINI1
																SRGAP2	ZNF174	TUBB2C						CPB2
																CDK11B	ZNF24	GNL3						SERPINB13
																PIK3R4	ZNF20	PIAS4						SERPING1
																HNRNPAB	DPYS	PRIM1						CHGA
																TRA2A	KCNMA1	ING5						NGF
																SEPT8	GGT1	COPS6						TFPI2
																CLK3	APOC2	PSMD2						CDCP1
																SLC12A9	ATRX	TCERG1						MMP3
																CPSF4	USP11	AGTPBP1						VTN
																SRRM2	IDH3A	ARMCX2						LRP2
																KCNH1	IDH3G	HAP1						LRP1B
																ALG10	IDH3B	DEFB1						SERPINA5
																KCNH5	RHOH	CRMP1						CKAP4
																KCNE2	PJA1	BFSP1						PLAUR
																CEP250	PRF1	SH3GL3						FAP
																DCAF7	SBF1	UTP14A						MMP12
																CTNNAL1	HDAC11	MYST2						ITGB3
																TBC1D4	PIM2	UPP1						PDGFB
																NFAT5	HNRNPUL1	OSBP2						PDAP1
																SFRS13A	SUPT5H	C7ORF64						PDGFA
																CEP152	SMPD1	UPP2						PF4
																RASAL2	CADPS	KIAA1377						THBD
																RASSF8	ITSN2	ZNF174						CXCR3
																PRPF38B	GPRASP1	ZNF24						LDLR
																FAM82A2	PQBP1	ZNF20						TLN1
																EML3	FXR1	APOC2						P2RY2
																TMEM102	ASS1	ATRX						NUMB
																DYRK1A	PGK1	USP11						ITGA2B
																CDK17	ARL3	IDH3A						ANGPTL3
																SH3BP4	RP2	IDH3G						TENC1
																OSBPL3	SAT1	IDH3B						ACHE
																PARD3B	PPIA	RHOH						GP1BA
																SAMD4A	UTY	PJA1						GP5
																ZNF295	COX5A	SBF1						GP9
																SRRM1	MT-COI	HDAC11						SELP
																SAMD4B	INSM1	PIM2						SELPLG
																LARP1	BARD1	HNRNPUL1						SNX17
																CRTC2	DNAJB11	SUPT5H						APOC1
																SMCR7L	HSPE1	SMPD1						APOA2
																RALGPS2	CDKN2C	CADPS						APOD
																LSR	MARS	ITSN2						APOF
																TBC1D1	NFU1	GPRASP1						CCL5
																C22ORF9	BRD7	PQBP1						C4A
																CCNY	IARS	FXR1						PLTP
																CPSF3	GARS	PGK1						APOA1BP
																PMPCB	FLII	ARL3						APOA4
																RBM12	LRRFIP1	RP2						RBP4
																PLEKHA5	LRRFIP2	SAT1						CALR
																UBC	CSTF2	PPIA						APOB
																DIO2	CSTF3	UTY						L1CAM
																USP20	CSTF1	INSM1						NCAM2
																C12ORF35	SYMPK	BARD1						APBB1
																CSN3	IMMT	APOL1						ADAM23
																CSN2	C1ORF103	DNAJB11						P4HB
																SIK1	TAC1	PCMT1						CNTN1
																MYLIP	RFC5	HSPE1						OPCML
																MYL12B	CDKN2B	CDKN2C						LSAMP
																NAV1	TFB1M	MARS						MOG
																C3ORF63	TFAM	NFU1						HSPA5
																CNPY2	TFB2M	BRD7						ERI3
																BAHCC1	TFG	IARS						COL4A2
																KLC2	SCN2A	GARS						IGFBP7
																DDX56	PMF1	FLII						HLA-DQB1
																CDK14	EIF2S2	LRRFIP1						HLA-DQA2
																SIK2	ENSA	LRRFIP2						LIPC
																FGD6	PCDHA4	CSTF2						MTTP
																GCK	TBPL1	CSTF3						HSP90B1
																SLC8A2	ACIN1	CSTF1						MCHR1
																SLC8A3	MPP1	SYMPK						MCHR2
																ATP5A1	SARS2	IMMT						GBA
																ATP5B	CAST	C1ORF103						PSAP
																ZFP161	CRADD	TAC1						SEMG1
																FRMD6	PSME1	RFC5						SERPINA1
																CHST1	PSME2	CDKN2B						PZP
																FAM189A2	IKBKAP	TFB1M						POMC
																C1ORF63	CDA	TFAM						MC2R
																FIP1L1	ARL4D	TFB2M						MC5R
																ASB13	NPTXR	TFG						HLA-DRB3
																FRYL	NPTX2	PMF1						PDIA4
																MAPKAP1	DDIT4	EIF2S2						PROS1
																SH3BP5L	GDF9	ENSA						F8
																PGAM5	SULT1E1	PCDHA4						PROCR
																CLP1	PRPF4B	TBPL1						AMBP
																STK38L	AIMP2	GYPC						SEC61B
																GAPVD1	KARS	ACIN1						SEC61A2
																ALS2	SSR1	MPP1						APOE
																EDC3	ILF2	SARS2						LRP1
																RIOK1	RIF1	CAST						TNC
																C16ORF80	TERF1	CRADD						VLDLR
																KLC4	POT1	PSME1						SIL1
																BAIAP2L1	TINAG	PSME2						SCARB1
																SAPS3	TINF2	IKBKAP						LRP8
																INPP5E	CACNB4	CDA						SEMG2
																GTPBP4	STX5	ARL4D						SERPINE2
																CRTC1	STRN4	NPTXR						F2R
																USP37	TXNRD1	NPTX2						C6
																CTPS	GLRX2	DDIT4						F9
																LMO7	MPP3	GDF9						AANAT
																LIMA1	MPHOSPH6	SULT1E1						SERPINB8
																CKAP2	DPYSL3	AIMP2						F2RL2
																SLC25A3	SCN4B	KARS						F2RL3
																CRTC3	SAP18	SSR1						AKR7A2
																LRCH3	KDM1A	ILF2						HGFAC
																CEP170	IMPDH2	XRCC4						F11
																SHROOM2	NHP2L1	RIF1						ST13
																GREM1	PFDN1	TERF1						PROZ
																NDUFS6	BLOC1S1	TNKS						FGF10
																ADAM3B	MUTED	POT1						TNFSF11
																KRT9	BLOC1S2	TINAG						ITGB2
																NOL11	BLOC1S3	TINF2						C3
																ANKRD7	MAD2L1BP	CACNB4						C4BPA
																SAAL1	PAFAH1B3	LRRC1						CTGF
																MSI1	DPYSL2	PSMC1						LTF
																PNMA6A	RPL6	STX5						SCN3A
																LENG1	TOMM20	STRN4						MEP1B
																UBAC2	UCP1	MPP3						ADAM9
																DENR	CIDEA	SAP18						MMP13
																MCTS1	KIAA1549	KDM1A						MMP14
																INSC	POLRMT	IMPDH2						GTPBP1
																HSPB6	SERPINB9	NHP2L1						MMP15
																KCNK9	RPL29	PFDN1						MMP16
																KCNK15	CCR6	BLOC1S1						APP
																SIK3	DEFB4	MUTED						MMP17
																KIF2A	DEFB103A	BLOC1S2						APBA2
																TIAM2	TOMM22	BLOC1S3						TNF
																LGI1	OTC	MAD2L1BP						PRTN3
																FBXL6	PRKCSH	PTH2						CAMP
																TBC1D7	GANAB	TNKS2						CCL3
																RFFL	CSRP2	PAFAH1B3						CD47
																GCKR	CSRP2BP	TOMM20						COLQ
																ATPAF2	CD99	UCP1						BCHE
																ATPAF1	PUF60	CIDEA						SFTPA2
																LSP1	PHYHIP	KIAA1549						SFTPA1
																GP1BB	CBX8	POLRMT						DMBT1
																ALG10B	CAPNS1	SERPINB9						MYO18A
																MTAP	HSPB3	TOMM22						C1QA
																	NGEF	OTC						MFAP4
																	ARHGEF15	PRKCSH						SFTPD
																	COPS7B	CSRP2						BCAN
																	KIF22	CSRP2BP						RANBP9
																	PLK2	CD99						ITGB1BP1
																	IL17RB	PUF60						GULP1
																	NPTX1	PHYHIP						TFRC
																	MOBKL3	CBX8						KRIT1
																	DNAJA1	HSPB3						SELE
																	TSSK2	NGEF						RENBP
																	BHLHE40	ARHGEF15						REN
																	OAT	KIF22						ATP6AP2
																	TNRC4	PLK2						PCSK5
																	TNFSF10	IL17RB						CHRD
																	CASP5	NPTX1						RBP3
																	ARL2	MOBKL3						PRSS1
																	AGPS	DNAJA1						TST
																	GNPAT	STEAP3						MT-ND1
																	GTF3C4	TSSK2						LBP
																	MAGEH1	BHLHE40						RPS21
																	UBE2V1	TNFSF10						CCR5
																	UBE2V2	CASP5						SCT
																	MRPS12	ARL2						CPAMD8
																	PPFIBP2	PSMD5						TGFB1
																	ERC2	AGPS						CTSK
																	HIST1H1C	GNPAT						FN1
																	NASP	TPM4						TGM1
																	SEC22B	MAGEH1						CCR8
																	SCFD1	UBE2V1						CCL1
																	BET1	UBE2V2						CCL4
																	BFSP2	CDH10						CCR1
																	EEF1G	MRPS12						CCR4
																	HLTF	PPFIBP2						CCBP2
																	MED31	ERC2						NTS
																	CDK5RAP2	NASP						ACR
																	CDK5RAP3	SEC22B						ZP2
																	MTMR2	SCFD1						ZPBP
																	TNFRSF10C	BFSP2						MPHOSPH8
																	RPS10	EEF1G						ZP3
																	PDZK1IP1	HLTF						ENGASE
																	KCNMB1	TNKS1BP1						CSTA
																	CLCA1	MED31						TIMP3
																	DLG5	CDK5RAP2						TIMP1
																	ARPC3	CDK5RAP3						CCL13
																	ASCC2	MTMR2						CCL8
																	IL17B	TNFRSF10C						SPOCK1
																	ARL2BP	RPS10						SPOCK3
																	POLR3F	PDZK1IP1						MMP10
																	EEF1D	EFTUD2						MMP25
																	LUC7L	DLG5						DAG1
																	LUC7L2	ARPC3						SDC1
																	TPPP	CPE						COL4A1
																	NBL1	ASCC2						ITGA1
																	FZD3	IL17B						SECTM1
																	RGS1	ARL2BP						PI4KA
																	AKTIP	POLR3F						HLA-DRB1
																	SF3B3	EEF1D						ITGA6
																	IL25	LUC7L						CD1D
																	EEF1B2	LUC7L2						DPP4
																	EBAG9	TPPP						CXCL12
																	GIPC3	NBL1						SELL
																	GIPC2	RGS1						PIP
																	LZTS1	PIN4						MARCH4
																	GTF3C1	SF3B3						CCRL1
																	TOMM7	IL25						NCAN
																	APOBEC3F	EEF1B2						CORO1A
																	APOBEC3G	EBAG9						THBS2
																	ERH	GIPC2						THBS3
																	EPM2AIP1	UBE3C						TG
																	EPM2A	LZTS1						TIMP2
																	PPFIA4	GTF3C1						ADAM17
																	PCLO	TOMM7						CNTN2
																	GPRASP2	APOBEC3F						TF
																	IVNS1ABP	APOBEC3G						TFR2
																	SHMT1	ERH						HFE
																	TRIB3	EPM2AIP1						DPYSL5
																	BTBD2	EPM2A						ART1
																	TSC22D1	PPFIA4						DDR2
																	CACNA1H	PCLO						FCN1
																	DPYSL4	IVNS1ABP						LTBP3
																	ACD	SCMH1						ITGB8
																	ACADM	SHMT1						RAPSN
																	SNRNP40	TRIB3						S100A7
																	STYX	TRIM5						KPNA4
																	CARHSP1	TRIM6						JAG1
																	KIF15	BTBD1						JAG2
																	SEPT3	BTBD2						LFNG
																	ABCA2	SF3B4						MFNG
																	SLC1A6	TSC22D1						DTX1
																	EIF2B3	ACD						MAML2
																	TSKS	ACADM						MAML3
																	POLA2	SNRNP40						WDR12
																	DDN	STYX						SERPINF1
																	ABCB8	CARHSP1						LAMB1
																	ULK2	KIF15						ST14
																	PHACTR3	SEPT3						SCGB1A1
																	MBD5	ABCA2						CUBN
																	PLEKHM1	SLC1A6						MSN
																	CBY1	EIF2B3						VCAM1
																	KLHL20	TSKS						CCL17
																	POLR3C	POLA2						CCL22
																	WHSC2	DDN						ITGAD
																	PPBP	SF3B2						ADAMTS1
																	SH3YL1	ABCB8						AUP1
																	POLE2	ULK2						ITGA2
																	TOMM40	PHACTR3						ITGA4
																	ADAP2	MBD5						ADAM28
																	FSD1	PLEKHM1						LGALS8
																	TK1	CBY1						RELN
																	CKS2	KLHL20						ASGR2
																	ALDH2	WHSC2						ASGR1
																	HMOX2	PPBP						DHFR
																	DLST	SH3YL1						LACRT
																	BSN	POLE2						AZGP1
																	BRD3	TOMM40						PLP1
																	DARS	ADAP2						CYR61
																	SOD2	ITGB1BP3						EDIL3
																	S100A8	FSD1						VWF
																	ITIH2	TK1						LASS2
																	CA12	CKS2						C1R
																	GLP1R	ALDH2						DPYS
																	CHRM4	HMOX2						FBLN1
																	RBM23	DLST						EPR1
																	NAT9	BSN						F7
																	SAT2	BRD3						SERPINA10
																	WDR33	DARS						KLKB1
																	G6PD	SOD2						HABP2
																	SDCCAG3	S100A8						CPN1
																	FTH1	CA12						F12
																	LGALS7	CHRM4						TPST1
																	BMI1	RBM23						OSGEP
																	AARS	NAT9						GIF
																	S100A9	WDR33						KLK13
																	C11ORF59	HAMP						SERPINB12
																	TINAGL1	SLC40A1						GM2A
																	KAT5	G6PD						HEXA
																	DLEU1	SDCCAG3						SPINK5
																	IK	FTH1						LAMA1
																	ARIH2	ANKHD1						CCL11
																	C7ORF20	LGALS7						CCL3L1
																	CRELD1	BMI1						CXCL9
																	OGFOD2	AARS						CXCL11
																	GSTO1	S100A9						GRP
																	HNRNPH3	C11ORF59						FBN1
																	CCDC106	TINAGL1						FGB
																	TELO2	KAT5						SLC2A1
																	C1ORF174	DLEU1						MBL2
																	NDUFA4L2	IK						PRF1
																	FAM135B	ARIH2						SCARF1
																	FAM173A	C7ORF20						PDIA2
																	FAM101B	CRELD1						ACE2
																	NAP1L5	OGFOD2						GHRL
																	NDUFV2	GSTO1						RNF128
																	PDCD5	HNRNPH3						WISP1
																	PLEKHA4	CCDC106						MATN2
																	IDUA	TELO2						GRPR
																	GSTM4	C1ORF174						LMAN1
																	CETP	NDUFA4L2						BPI
																	UMPS	FAM135B						SPN
																	ADH5	FAM173A						NISCH
																	EEF1A2	FAM101B						LGTN
																	CHRM1	NAP1L5						ESM1
																	IFI6	NDUFV2						ICAM5
																	ATP5C1	PDCD5						VNN2
																	ATP5A1	PLEKHA4						APOL1
																	ATP5B	IDUA						LCAT
																	CUGBP1	GSTM4						ADAMTS5
																	ASAH1	CETP						PCMT1
																	CKMT2	BMP15						ASIP
																	GSTP1	UMPS						MC4R
																	GSR	ADH5						CCR7
																	LDHB	EEF1A2						CCR10
																	MDH1	ATP5C1						CCL19
																	NEFL	ATP5A1						CCL25
																	PPOX	ATP5B						CCL27
																	COX17	CUGBP1						CXCL13
																	RPE65	ASAH1						CCL28
																	RCN2	CKMT2						CCL21
																	NME2	GSTP1						XCR1
																	C14ORF1	GSR						XCL1
																	PRSS23	LDHB						COL2A1
																	APLP1	MDH1						COL3A1
																	PNP	NEFL						NOTCH2
																	ANXA3	PPOX						NOTCH3
																	UBR1	COX17						TNR
																	PTN	RPE65						ADAMTS4
																	PNO1	RCN2						FABP5
																	C16ORF74	CHRNB1						LAMA5
																	UBL7	NME2						PYY
																	PAEP	C14ORF1						PREP
																	LAMA4	PRSS23						PCDHA6
																	CCL18	APLP1						SERPINB3
																	TMPRSS3	PNP						FCN2
																	SDHAF2	ANXA3						MASP1
																	PAPSS1	UBR1						C2
																	HBXIP	PTN						XCL2
																	RNF10	PNO1						LUM
																	MRPL42	C16ORF74						IL8
																	TRDMT1	PAEP						DARC
																	RSRC1	LAMA4						CCL2
																	ENO2	CCL18						GYPC
																	SLC25A6	TMPRSS3						BCAM
																	RPL8	SDHAF2						ITGAM
																	ARL15	PAPSS1						ICAM4
																	GPD1	HBXIP						IGHM
																	TUBB3	RNF10						ARL6IP1
																	MLLT3	MRPL42						GALNT4
																	SLC25A36	TRDMT1						SIGLEC1
																	CAPZB	RSRC1						KISS1
																	SGSM2	ENO2						HSPG2
																	TXNDC9	HK1						BGLAP
																	C8ORF30A	GOLM1						CTSH
																	UTP3	SLC25A6						GGCX
																	CCDC90B	RPL8						ARSA
																	SLC27A6	ARL15						BACE1
																	SELENBP1	GPD1						BMP3
																	NUDT3	GRINL1A						BMP1
																	ATP5J2	TUBB3						COL7A1
																	SNRPN	MLLT3						COL1A1
																	FXYD6	RBM4B						COL5A2
																	COL9A2	SLC25A36						COL5A1
																	MAN2A2	CAPZB						LAMC2
																	SRRT	SGSM2						LAMB3
																	SIRT6	TXNDC9						TWSG1
																	MRPL44	C8ORF30A						ADAM19
																	CRCT1	UTP3						SLC12A3
																	CCDC130	CCDC90B						MBTPS1
																	GCSH	SLC27A6						JAM2
																	DKC1	SELENBP1						JAM3
																	MAGEB4	NUDT3						DHDDS
																	FTSJ3	ATP5J2						NPC2
																	ENOX2	SNRPN						SV2A
																	ENOX1	FXYD6						NCAM1
																	NDUFB9	COL9A2						BDNF
																	AKR1C3	MAN2A2						IGFALS
																	TCF25	SRRT						CCR2
																	ECH1	SIRT6						CCL14
																	RBM17	MRPL44						CCL15
																	FAM86C	CRCT1						CCL16
																	TACO1	CCDC130						CCL23
																	HLA-DQA1	GCSH						DPYSL3
																	ZFP64	DKC1						PTGFRN
																	SEPHS1	MAGEB4						SLC22A1
																	DDX11	FTSJ3						IGFBP6
																	IGSF21	ENOX1						CCL24
																	TBL3	NDUFB9						CCL26
																	SOX30	AKR1C3						MUSK
																	AGR2	ECH1						PRIMA1
																	HEXDC	RBM17						TSPAN4
																	CETN3	FAM86C						CLDN11
																	PPP1R16A	TACO1						CCL3L3
																	CHMP7	HLA-DQA1						FBXL2
																	HIST1H3G	ZFP64						FBXO2
																	HIST1H3H	SEPHS1						CLGN
																	STC2	TBC1D17						ADAM2
																	RPS28	DDX11						MCFD2
																	TP53I3	IGSF21						PI3
																	SULT2B1	TBL3						CXCR5
																	ALS2CR12	SOX30						MASP2
																	BAMBI	AGR2						MYOC
																	ASB13	HEXDC						OLFM3
																	KATNAL1	CETN3						DPYSL2
																	DUSP12	WDR62						ECM1
																	FAM127B	PPP1R16A						C5
																	DDX24	CHMP7						GPR77
																	L3MBTL2	HIST1H3G						IMPA1
																	RBM5	HIST1H3H						CALB1
																	ZNF334	STC2						CR2
																	PTCD3	RPS28						ANXA6
																	MAP7D1	TP53I3						MATN4
																	C11ORF49	SULT2B1						MATN3
																	ZBTB5	ALS2CR12						SEC63
																	FAM134A	BAMBI						SEC62
																	C7ORF36	ASB13						GAL3ST1
																	ARAP1	KATNAL1						NPFFR2
																	LYAR	DUSP12						DAB2IP
																	RILPL2	FAM127B						SORT1
																	PRMT8	DDX24						ST8SIA4
																	PHF10	L3MBTL2						CCR9
																	PGAM5	RBM5						DTX3
																	HIST1H2BN	ZNF334						PODXL
																	EIF4H	PTCD3						TNFRSF11B
																	C11ORF68	THEG						NECAB3
																	C2ORF18	MAP7D1						CLSTN3
																	ROGDI	C5ORF22						UIMC1
																	ZBTB45	ELOF1						MLNR
																	SAP30BP	ZSCAN16						MLN
																	LOH12CR1	C11ORF49						LPA
																	ATPIF1	ZBTB5						MMP24
																	AIFM1	FAM134A						KISS1R
																	F8A1	C7ORF36						LCT
																	CNPY4	ARAP1						PCDH18
																	MTSS1	LYAR						HTR3A
																	CCT2	RILPL2						EDEM1
																	HMGXB4	PRMT8						TLL1
																	OLFML3	PHF10						SERP1
																	SUMO4	PGAM5						LNX2
																	ACO2	HIST1H2BN						NUMBL
																	CCT6A	EIF4H						CST3
																	TXNL1	C11ORF68						IFITM1
																	C1ORF128	C2ORF18						CPE
																	PHGDH	ROGDI						CCK
																	IDH1	ZBTB45						GAST
																	STOML2	SAP30BP						GCG
																	GMPS	LOH12CR1						VCAN
																	ZNF259	FBL						HAPLN1
																	MRPS22	PSMC2						SPINT1
																	TUBA1C	AIFM1						SPINT2
																	CARS	F8A1						MMP2
																	PPM1E	CNPY4						MMP9
																	COX4I1	MTSS1						ACAN
																	TSPY1	CCT2						MATN1
																	PLA2G15	LMO7						FGF2
																	FAU	HMGXB4						IGFBP3
																	FAM45B	OLFML3						TMEM132A
																	ST3GAL3	SUMO4						VPREB1
																	TMEM62	ACO2						VPREB3
																	C4ORF14	CCT6A						LGALS3
																	TOE1	TXNL1						OPTC
																	EMG1	C1ORF128						GPI
																	ASNS	PHGDH						GALNT6
																	DPP3	IDH1						AGRP
																	GDPD2	STOML2						MMP26
																	NDUFB3	GMPS						NTSR2
																	BRIX1	ZNF259						BACE2
																	CDC73	MRPS22						SPC25
																	LRRCC1	TUBA1C						FGFBP1
																	SSFA2	CARS						SCARF2
																	NOL12	PPM1E						ARL6
																	CRIP1	TSPY1						NPFFR1
																	COX6C	PLA2G15						NPFF
																	CCDC86	ERVWE1						MUC7
																	DBN1	SLC1A5						EMCN
																	NIPBL	SLC1A4						PODXL2
																	ZNF598	FAU						PCSK9
																	MAGED2	FAM45B						SCG3
																	PTPRCAP	ST3GAL3						P4HA2
																	ORMDL3	TMEM62						ERO1L
																	C10ORF4	C4ORF14						ERO1LB
																	ST3GAL2	TOE1						P4HA3
																	C16ORF45	EMG1						ITM2C
																	C6ORF47	ASNS						HPS5
																	EPHX2	DPP3						DPYSL4
																	NIPSNAP3A	GDPD2						NLN
																	HDHD2	NDUFB3						IGSF8
																	ELL3	BRIX1						CPN2
																	C13ORF34	CDC73						ARL6IP5
																	ARHGEF10L	MYO9A						ARL6IP4
																	PPAP2C	SSFA2						GALNT14
																	IQCG	NOL12						MUC13
																	IDO1	CRIP1						ERP44
																	LTA4H	COX6C						NPNT
																	ABCD4	CCDC86						ITGA8
																	C9ORF46	DBN1						ATL2
																	CD58	NIPBL						ARL6IP6
																	ADAM11	ZNF598						AGR3
																	MKKS	MAGED2						LYPD3
																	GLYAT	PTPRCAP						MUC2
																	FAM176A	ORMDL3						CEP57
																	TAC3	C10ORF4						GALNT10
																	TBRG4	ST3GAL2						GALNT12
																	WFDC2	C16ORF45						CSTB
																	HSPBAP1	C6ORF47						CST7
																	C9ORF82	EPHX2						SERPIND1
																	TAF1D	NIPSNAP3A						PDILT
																	SPIN1	HDHD2						IGFBP4
																	SUPT7L	ELL3						SEC61A1
																	ABCF3	C13ORF34						SERPINA4
																	REG1B	PPAP2C						CST5
																	PTMS	C19ORF10						SERPINB4
																	PSG1	IQCG						COL18A1
																	CCDC113	IDO1						CTSC
																	ZZEF1	LTA4H						ITLN1
																	RPL35A	ABCD4						CTSE
																	EDEM2	C9ORF46						ST8SIA2
																	BRP44	CD58						ST8SIA3
																	ANKRD13B	ADAM11						GC
																	C15ORF39	MKKS						ITGAL
																	FAM190B	GLYAT						COL4A3
																	ODF2L	FAM176A						PRCP
																	FLYWCH1	TAC3						AGT
																	LIPT1	TBRG4						SORCS1
																	C4ORF17	WFDC2						ITGB6
																	TRIOBP	HSPBAP1						ITGB7
																	DIS3L2	C9ORF82						ITGB5
																	ZNF11B	TAF1D						ANXA5
																	HMGCL	SPIN1						IGJ
																	MS4A7	SUPT7L						CSF3
																	LYPLA2	ABCF3						CFP
																	OFD1	REG1B						CFHR3
																	ARSE	PTMS						C8B
																	C19ORF6	PSG1						LTBP1
																	COQ6	CCDC113						RPSA
																	TSPAN6	ZZEF1						PCSK4
																	C8ORF33	RPL35A						IGF2
																	GLRA2	EDEM2						MPO
																	PSD	BRP44						CD74
																	B4GALT3	ANKRD13B						CD46
																	FUNDC2	C15ORF39						APLP2
																	TMEM66	FAM190B						CNKSR3
																	TP53AP1	ODF2L						CD93
																	INO80C	FLYWCH1						C1S
																	DNALI1	LIPT1						GLP1R
																	RER1	C4ORF17						GLP2R
																	STMN4	THAP8						CD209
																	GBP2	TRIOBP						CMPK1
																	EML4	DIS3L2						RARRES3
																	SLC35E1	ZNF11B						COL1A2
																	CD101	HMGCL						KLK4
																	C15ORF29	MS4A7						A2M
																	DDX49	LYPLA2						F13A1
																	ZNF691	OFD1						APCS
																	GLTSCR2	ARSE						CLEC4M
																	MRPS9	C19ORF6						ICAM1
																	DAP	COQ6						HPGDS
																	DFNA5	TSPAN6						CXCL10
																	BTBD10	C8ORF33						FCER2
																	RAB31	GLRA2						DEFA1
																	CCDC137	PSD						DEFA3
																	KBTBD4	B4GALT3						CCL7
																	MORN2	FUNDC2						APOH
																	B3GNTL1	TMEM66						ICAM2
																	TMEM22	TP53AP1						PRSS3
																	LY6H	INO80C						HEXB
																	KLHDC2	DNALI1						HGF
																	RAB35	RER1						KLK6
																	MGST2	STMN4						CP
																	ORAI2	GBP2						IGFBP5
																	ADPGK	EML4						ITGA5
																	CELSR2	SLC35E1						FBLN2
																	APOM	NIPSNAP1						FPR2
																	PPP2R2D	CD101						HTN3
																	C9ORF78	C15ORF29						COL9A1
																	NDUFV3	DDX49						COMP
																	IL33	ZNF691						COL6A1
																	LGALS4	GLTSCR2						GCK
																	DEAF1	MRPS9						NF1
																	INTS1	DAP						CCKAR
																	MRPL28	DFNA5						CCKBR
																	PHIP	BTBD10						DCN
																	SEL1L3	RAB31						DPT
																	KIAA1543	CCDC137						ENPEP
																	C14ORF147	KBTBD4						FBN2
																	KLK10	MORN2						ALPPL2
																	C9ORF25	B3GNTL1						LGALS1
																	FAM195A	TMEM22						C1RL
																	WFS1	NELF						HP
																	C4ORF27	LY6H						NID1
																	MRPS31	KLHDC2						C4BPB
																	ACAP3	RAB35						HSD17B10
																	FAM107B	MGST2						THY1
																	MRPL9	ORAI2						MFAP2
																	BBOX1	ADPGK						MADCAM1
																	EGFL6	CELSR2						SFTPB
																	SNX24	APOM						AMY1A
																	QTRT1	PPP2R2D						IGF1
																	AAMP	C9ORF78						CTAG1B
																	C7ORF25	NDUFV3						HLA-DRB5
																	BCS1L	DDX18						HLA-DRB4
																	RECQL4	IL33						LMBR1L
																	CYB561D2	LGALS4						MSLN
																	RUFY3	DEAF1						MUC16
																	FKBPL	INTS1						TNFAIP6
																	SGCE	PHIP						SAA2
																	C2ORF44	SEL1L3						COL10A1
																	KLHL26	KIAA1543						COL13A1
																	HYLS1	C14ORF147						CD55
																	MRPL38	KLK10						FGA
																	TSPYL1	C9ORF25						NPY2R
																	MBD6	FAM195A						LCN2
																	TMEM90B	WFS1						LGALS3BP
																	C10ORF2	C4ORF27						ERP29
																	PRDX5	MRPS31						CFHR4
																	PTPN23	ACAP3						TKT
																	ATP6V1F	FAM107B						COL25A1
																	C17ORF61	MRPL9						MFAP5
																	CXORF26	BBOX1						DEFA5
																	VDAC3	EGFL6						RPE65
																	SLC38A3	SNX24						MMRN1
																	C11ORF1	QTRT1						LEP
																	TRIM16	AAMP						NPY1R
																	SP110	C7ORF25						NPY5R
																	MED10	BCS1L						PTX3
																	LSM14B	RECQL4						CFH
																	PDDC1	CYB561D2						TIMP4
																	NCAPD3	RUFY3						NRD1
																	TRAPPC4	FKBPL						PDYN
																	CBR3	SGCE						ITM2B
																	NPM3	C2ORF44						ADAMTS13
																	STARD9	UBAC2						PRND
																	SEC11A	HYLS1						APBA3
																	CRABP1	MRPL38						TGFBI
																	PRPF38A	DEXI						ANTXR2
																	WDR89	TSPYL1						USH2A
																	MKS1	MBD6						SLC1A1
																	SLC25A38	TMEM90B						TRPV5
																	CCDC99	MCOLN1						COL4A4
																	URM1	PRDX5						COL9A3
																	C21ORF33	PTPN23						MAG
																	FBP2	ATP6V1F						PRELP
																	GMFG	C17ORF61						CHAD
																	RAB40C	CXORF26						LOXL4
																	ABCF1	VDAC3						TMPRSS6
																	THNSL2	SLC38A3						COL5A3
																	HEATR2	C11ORF1						COL6A3
																	STAU2	TRIM16						COL14A1
																	HAUS2	SP110						NID2
																	C5ORF13	MED10						AKR7A3
																	RGMA	LSM14B						MMP8
																	ETHE1	PDDC1						UMOD
																	IGSF9	PHF23						SHPRH
																	STK40	NCAPD3						RECK
																	THAP4	TRAPPC4						INPP5K
																	ACP6	CBR3						C1QB
																	DDX27	NPM3						C1QC
																	C4ORF41	STARD9						CR1
																	KDM4B	SEC11A						HRG
																	KIAA0232	CRABP1						C4B
																	ZNF287	UQCRQ						CFB
																	CCDC109B	PRPF38A						ITGAX
																	NDUFA6	WDR89						C3AR1
																	NDUFA7	MKS1						CFHR5
																	NDUFB8	SLC25A38						OLFM4
																	ANXA9	LSM12						SCG5
																	ADPRHL2	B3GNT4						C8G
																	TMEM9B	ZFAND3						FGG
																	NAT6	CCDC99						HPN
																	PSMG2	URM1						ELN
																	KIFC2	C21ORF33						CD14
																	C9ORF9	FBP2						GLG1
																	CLDN12	GMFG						CRP
																	DHX34	RAB40C						POFUT1
																	DMWD	ABCF1						PRAF2
																	KIAA1191	OTUD5						IAPP
																	LAPTM4A	THNSL2						ENTPD1
																	C6ORF62	HEATR2						IL32
																	WIPI2	SMEK2						VWA1
																	ZFPL1	STAU2						HAGH
																	RPL15	HAUS2						GGTLC1
																	DUSP23	C5ORF13						PKLR
																	FAM188A	RGMA						IGLL1
																	FRMD5	ETHE1						MAEA
																	MAGED4B	IGSF9						ALDOA
																	FAM131A	STK40						ICAM3
																	C1ORF156	THAP4						HK3
																	ATP5H	DDX27						ADI1
																	C14ORF119	C4ORF41						BRI3
																	IFIT5	KDM4B						PCSK1
																	MRPS6	KIAA0232						PCSK2
																	TRIT1	ZNF287						ITIH4
																	PIPOX	CCDC109B						TFPI
																	RPL37A	RPL13A						CFI
																	ACTR3B	NDUFA6						MMP20
																	SRPRB	NDUFA7						MMP19
																	C11ORF61	NDUFB8						PPYR1
																	MTG1	ANXA9						NPY
																	SOBP	ADPRHL2						PPY
																	WDR18	TMEM9B						ALB
																	TMEM67	NAT6						C11ORF58
																	KIAA0513	PSMG2						AFP
																	INTS4	KIFC2						LRPAP1
																	MYPOP	C9ORF9						ZC3H7A
																	SAP30L	CLDN12						FDFT1
																	DUS2L	DHX34						LAMC1
																	BHLHE41	DMWD						SURF2
																	CXORF27	KIAA1191						CELSR1
																	CHRM5	LAPTM4A						APBB3
																	TACR1	C6ORF62						KCTD15
																	TACR2	WIPI2						FAM101A
																	TACR3	ZFPL1						TMEM43
																	GNE	RPL15						MGST3
																	VARS	DUSP23						CD97
																	IGDCC3	FAM188A						AHSG
																	NYNRIN	FRMD5						LOX
																	ATPAF2	MAGED4B						NT5E
																	ATPAF1	FAM131A						KLK5
																	HTR7	C1ORF156						TRAPPC4
																	OCM2	ATP5H						INO80B
																	BPGM	HIGD1B						DPP6
																	HRH2	IFIT5						HBEGF
																	SIX6	MRPS6						ERP27
																	HARS	TRIT1						DOK7
																	FICD	PIPOX						FANCB
																	C15ORF63	RPL37A						VAC14
																	LARS	ACTR3B						FAM175A
																	TAC4	SRPRB						HMBS
																		C11ORF61						PDIK1L
																		MTG1						SORCS3
																		WDR18						CD63
																		TMEM67						LAMA2
																		KIAA0513						HLA-DPA1
																		INTS4						HLA-DRA
																		MYPOP						HLA-DPB1
																		SAP30L						LYZ
																		DUS2L						VSIG4
																		BHLHE41						SERPINB1
																		CXORF27						YARS
																		PAAF1						NOTCH2NL
																		CHRM5						TPST2
																		TACR1						CMKLR1
																		TACR2						GPR1
																		TACR3						SRPX2
																		GNE						PLXDC1
																		APLF						WISP2
																		IRX5						PARP14
																		VARS						CFHR1
																		NYNRIN						F3
																		ATPAF2						F13B
																		ATPAF1						FGFRL1
																		OCM2						API5
																		BPGM						MIA
																		HPR						LRG1
																		SIX6						ITGA10
																		HARS						ITGA11
																		FICD						PRB4
																		C15ORF63						LECT1
																		LARS						ZP4
																		TAC4						IDE
																								GCKR
																								AK1
																								ORM1
																								GHRHR
																								GHRH
																								HPR
																								KAL1
																								GPD2
																								HLA-DMA
																								HLA-DMB
																								CTSF
																								HLA-DOA
																								HLA-DOB
																								PRPF40B
																								HADHB
																								ITIH3
																								IGFBP1
																								IGFBP2
																								FUT4
																								KLK1
																								DERL3
																								MFI2
																								DERL2
																								LCN1
																								CEL
																								SAA1
																								SAA4
																								HIST1H2BJ
																								LIM2
																								CYHR1
																								MC3R
																								MC1R
																								ATRNL1
																								PI4K2A
																								SPON1
																								TM2D1
																								PCSK1N
																								CALU
																								MAS1
																								SIGLEC6

## Sheet: modules_union_3_datasets
mRNA expression + SNPs + Drug targets ( union)
MTG 1	MTG 2	PC 1	PC2	SFG1	SFG2	SFG3	SFG4
PUM2	RRM1	PRKAA2	RRM1	PRKAA2	RRM1	SUMF2	NF2
DAZ1	RRM2	PRKAA1	RRM2	PRKAA1	RRM2	DLL4	PICK1
BOLL	RRM2B	ACACA	RRM2B	ACACA	RRM2B	NOTCH4	RPL10
DAZL		ACACB		ACACB		MAML1	OCLN
DAZAP1		PRKAB2		PRKAB2		FBXW7	TIAM1
DAZ3		PRKAG3		PRKAG3		NOTCH1	ARHGEF1
DZIP3		PRKAG1		PRKAG1		DLL1	CALM1
DZIP1		PRKAB1		PRKAB1		NBR1	PRKCA
DAZ4		PRKAG2		PRKAG2		CIB1	GNAI3
		KCNN4		KCNN4		RBP3	PRKCD
		AGL		AGL		PSEN2	GRIA3
		STARD9		STARD9		NCSTN	RGS16
		NDUFA7		NDUFA7		GABARAP	BANK1
		NHLRC1		NHLRC1		JAG1	CMA1
						JAG2	OPRK1
						LFNG	OPRD1
						MFNG	PRKCE
						DTX1	OPRM1
						MAML2	KLHL3
						MAML3	SLC9A3R1
						WDR12	CPNE1
						FLNB	CPNE2
						FBLIM1	CPNE4
						GPHN	FLNA
						ARHGEF9	PRKACA
						ICAM5	ARHGEF12
						GABRG3	ARHGEF11
						PKP4	TRPC1
						NOTCH2	ARHGEF18
						NOTCH3	ADRA1B
						KCNIP3	PRKG1
						ARL6IP1	AVP
						APH1A	OXTR
						APH1B	OXT
						PSENEN	PCSK6
						METTL2B	PMCH
						DOCK3	FLG
						KCNIP4	RYR2
						MLXIP	PTH1R
						GABARAPL2	PTH
						BLMH	MEP1A
						ULK1	PTH2R
						PLK2	PTHLH
						DTX3	SLC9A3R2
						MLX	ADRA1A
						MXD4	PAM
						MLXIPL	RASSF9
						PDZD2	UHMK1
						ATG3	PLIN1
						ATG7	PDC
						GABRG1	PRKAR1A
						FERMT2	PIK3CB
						ATG4A	AGAP2
						ATG12	PPM1A
						ATG5	ARF3
						ATG10	GNAQ
						TCP10L	GABRB1
						MAP1LC3B	PDIA6
						TMED10	PDE1A
						ATG16L1	ARFIP1
						CNKSR3	TRPM7
						PSEN1	TRPC3
						CD177	PHKG1
						APEH	PHKG2
						GLRB	ARR3
						IFI6	PTAFR
						KIAA0174	RGS4
						UBA5	COPB1
						C14ORF139	COPA
						KBTBD7	S1PR1
						ATG4B	NUMB
						SHPRH	GP9
						INPP5K	KCNE1
						BCL2L13	KCNQ1
						POFUT1	TXNDC17
						BRP44L	MCHR2
						FDFT1	POMC
						PGAM1	MC2R
						FAM101A	MC5R
						TMEM43	HLA-DRB3
						KIAA1875	PRKCB
						C6ORF167	SSTR2
						PGS1	PRKAR2A
						YME1L1	SCTR
						MTCH1	PRKX
							AKAP14
							AKAP1
							AKAP9
							AKAP5
							AKAP3
							AKAP6
							AKAP10
							AKAP11
							AKAP12
							NBEA
							RAB32
							AKAP2
							ARFGEF2
							MYCBPAP
							AKAP7
							PRKAR1B
							PRKAR2B
							AKAP4
							AANAT
							RALA
							RYR1
							FGF10
							PPP1R9B
							RGS19
							MAFA
							GABRR1
							RRAD
							RHO
							GJB1
							XK
							DLX3
							AVPR1A
							RGS2
							MYLK
							CASR
							GPM6A
							ADD3
							OGG1
							PA2G4
							NRGN
							CFTR
							CYTH2
							RGS7
							SPAG1
							GNA12
							GRM1
							TRPV6
							PLCB1
							CHAT
							MARCKS
							PTGIR
							ADCY5
							KCNE4
							ADAP1
							AFAP1
							HABP4
							GABRR2
							PPP1R14A
							GRIA2
							GCNT1
							GNA13
							PDLIM5
							RIPK4
							GABRB2
							GABRG2
							CNN1
							TRPV1
							COPB2
							GAD2
							CYTH1
							MEP1B
							TAGLN
							KCNJ1
							PDP2
							RASGRP3
							PRKCG
							GABRA4
							PDE4D
							AGTRAP
							GUCY2D
							STARD13
							RDX
							ABCC2
							NOS1AP
							CAMK2G
							SDCBP
							RGS14
							RGL4
							EXOC5
							EXOC1
							RALBP1
							REPS1
							EXOC3
							RALGPS1
							EXOC2
							RALB
							GRK1
							RCVRN
							GRK6
							GRK5
							RDH5
							RLBP1
							ARRB1
							ADRBK1
							CXCR2
							SAG
							GNGT1
							ARF6
							RPLP2
							SLC9A5
							FKBP1A
							TRDN
							HOMER2
							HOMER3
							HOMER1
							RYR3
							SRI
							FKBP1B
							ADCYAP1
							SCT
							CPAMD8
							ARFRP1
							CYTIP
							SPR
							HTR1D
							HTR1B
							HTR2A
							TRHR
							ARRB2
							NTSR1
							SLC9A3
							PDZK1
							SLC17A1
							ATP1A1
							FXYD2
							FXYD1
							ATP1B1
							NGB
							ATP1B2
							SSTR5
							SSTR1
							CORT
							SST
							SSTR3
							SSTR4
							AVPR2
							ADCY10
							ANXA7
							ANXA11
							EPB41L1
							EPB41L2
							NTS
							TRH
							PCNT
							SOX4
							GRIA4
							ADRB2
							CALD1
							DRD3
							CACNA1A
							DRD4
							SLC6A9
							SCN8A
							FKBP2
							ARFGEF1
							TCP1
							LMNB1
							TUBA8
							SCARB2
							TBXA2R
							VIPR1
							GRM3
							GNB5
							GRM4
							DRD2
							GPSM2
							TTC1
							MYCBP
							EDN1
							TRPC6
							GUCY2C
							KCNQ5
							AGTR2
							PLCD1
							ITCH
							GRM7
							SYT6
							TUBGCP3
							CSNK1D
							RAMP1
							RAMP2
							RAMP3
							AVPR1B
							ACLY
							SI
							FLNB
							ATP2B1
							SLC4A8
							GRM5
							SIGLEC10
							FBLIM1
							MTUS1
							GUCA1B
							GUCY2F
							AP3D1
							ATP6V0C
							NPR3
							MME
							NPR1
							NPPB
							NPPC
							NPR2
							FSIP2
							FSIP1
							GRP
							NCS1
							IL1RAPL1
							SLC9A6
							TRAK2
							TSHR
							GNG2
							TRPC5
							STMN2
							TRPC4
							ACE2
							GHRL
							PDCD6
							CADPS2
							TAZ
							LST1
							C19ORF29OS
							AP3B1
							VIPR2
							GRPR
							PPM1G
							PHKA1
							SYN2
							SYN3
							CAMK1
							SRY
							CACNB2
							ANKS1B
							PDE4B
							PDE4DIP
							ITPR2
							GUCA2B
							RGS9
							BDKRB2
							CAPN2
							FSHR
							ASIP
							FPR1
							MC4R
							SNCA
							PLCB3
							RGS12
							FOXE1
							PRKG2
							NUCB1
							PDCL
							ADCY3
							STOML3
							ADRBK2
							BDKRB1
							RGR
							GNA11
							GNA15
							GNRH1
							PYY
							PREP
							KCNJ6
							KCNJ9
							ECE1
							GNA14
							EIF2B1
							ARFIP2
							GNAS
							ADRB3
							SCAP
							INSIG1
							INSIG2
							AP3B2
							CSNK1G2
							HTR1A
							S1PR3
							GPR26
							CLCN3
							CXCL1
							PDE5A
							KEL
							EDN3
							PPP5C
							EDN2
							PPP2R3A
							MTNR1A
							PDX1
							NEUROD1
							ARCN1
							COPG2
							COPG
							COPZ2
							NR6A1
							GDE1
							ARFGAP1
							LTB4R
							EDNRB
							SNCB
							KCNJ3
							PRLHR
							PRLH
							CRHR2
							UCN
							CRHBP
							CRHR1
							COPE
							FAT1
							HTR6
							HTR2B
							RGS5
							FFAR1
							FFAR2
							GRM2
							PLCB2
							S1PR2
							RGS13
							RGS18
							RIC8A
							RIC8B
							CACNB1
							CABP1
							CACNA1B
							CACNB3
							GRK4
							NOS3
							TIMM22
							PEF1
							TXNRD1
							GLRX2
							KCNH2
							P2RY1
							PI4K2B
							GNB2
							PITPNM2
							VPS35
							CABP2
							ATXN7L2
							PTGS1
							STMN1
							OPRL1
							PNOC
							PTH2
							AP3S1
							AP3S2
							SLC30A3
							KCNJ5
							DNM3
							RASA2
							ADORA2B
							RGS10
							CETN1
							GNMT
							C7ORF16
							DNAJC5
							GJA5
							C11ORF17
							RREB1
							GRIA1
							C5AR1
							GNAI2
							RPS19
							NDUFS7
							GHSR
							TMED2
							VIP
							IMPA1
							CALB1
							CRH
							UCN3
							S100A10
							GABRA1
							KCNQ3
							KCNQ2
							CALCA
							IL17RB
							CALCRL
							CALCR
							HCRTR1
							HCRT
							HCRTR2
							NPFFR2
							PPAP2A
							SLC4A7
							PTPRU
							MYF6
							GNAT1
							PPEF1
							ASCL2
							MYO9B
							PPEF2
							TSNAX
							PODXL
							KCNN2
							CALM2
							KCNN4
							IQCB1
							MRGPRX2
							CALM3
							MLNR
							MLN
							GRASP
							LPAR2
							TSN
							TSNAXIP1
							SUN1
							GPR17
							CACNA1C
							CACNA1S
							UBE2M
							PBRM1
							ASPH
							TSHB
							KCNQ4
							GABBR2
							GNG12
							RPS9
							TRPM2
							TNS1
							GAS2
							CAPNS2
							LNX2
							S1PR4
							GNAI1
							KCNE2
							SLC22A12
							SLC22A4
							SLC26A6
							RGS6
							RGS11
							CNR1
							ITPR1
							CA8
							GRM6
							GNAO1
							CCDC22
							UBE2O
							WTAP
							KIAA1009
							CSNK1G3
							PLXNB2
							COPZ1
							S1PR5
							CCK
							GAST
							GCG
							IL17B
							MRVI1
							GABRB3
							SPA17
							ROPN1
							ROPN1B
							ROPN1L
							TACC3
							CNGA2
							TBC1D10A
							CAMKK2
							OSTM1
							CYTH3
							AGRP
							IL25
							NTSR2
							TUBGCP2
							CSNK1G1
							DNAJC14
							VPS29
							TRPM6
							PDZD3
							RGS17
							RGS20
							FERMT2
							GPRASP2
							NPFFR1
							NPFF
							TOR1A
							TOR1B
							SERGEF
							DPH3
							SGSM3
							SCHIP1
							PTS
							CACNA1H
							NLN
							P2RX2
							P2RX1
							C3ORF15
							SEPT3
							RASD1
							SLC1A6
							P2RX3
							GNG7
							GNG5
							GNG4
							GNG13
							EZR
							ZNF496
							FXYD7
							ALG2
							GNB4
							GNG10
							CRCP
							FNDC5
							HNRNPA0
							NMT1
							POLR3H
							PRICKLE1
							LMNA
							ADD2
							PRCP
							AGT
							GNAZ
							CXCL2
							ACY1
							ADCYAP1R1
							ADRA2A
							ARF1
							GLP1R
							GLP2R
							LHCGR
							SACM1L
							DRD5
							GNB1
							GNB3
							GNG11
							ZNF208
							MX1
							TRPC7
							PGRMC1
							EDNRA
							IPCEF1
							CCKAR
							CCKBR
							CXCL5
							ENPEP
							CHRM2
							CHRM3
							GJA3
							CXCR1
							AMY1A
							OPN4
							CHRM1
							GUCA1A
							CHRNA7
							ADCY6
							FGF13
							ADCY7
							DRD1
							GAP43
							CGA
							FSHB
							CGB
							NPY2R
							LHB
							SLC25A11
							COL25A1
							ENTPD5
							HRH4
							ITPKA
							ITPR3
							NPY1R
							NPY5R
							PCP4
							GJA1
							NRD1
							PDYN
							SLC22A5
							ENO2
							SLC1A1
							TRPV5
							ITPKB
							C2ORF88
							GABARAPL1
							MRFAP1L1
							PITPNC1
							FRYL
							C1ORF116
							MRPL4
							SCG5
							AGTR1
							ADD1
							GJB2
							GJB6
							MIP
							NUMA1
							GNG3
							CGB5
							ANXA1
							SLC6A3
							HMGXB4
							IAPP
							ATXN10
							CNP
							DNAJB4
							MT-CO3
							PCSK1
							PCSK2
							SCYL3
							TMEM8B
							SLC22A11
							TRPV2
							PPYR1
							NPY
							PPY
							ST3GAL2
							C16ORF45
							C6ORF47
							NDUFS6
							RNASE6
							RCOR2
							WDR74
							NIPSNAP1
							MRPL28
							ACP6
							ZNF585B
							SUPV3L1
							RPS19BP1
							ITPRIP
							RGS9BP
							VPS26B
							TOR1AIP2
							ORAI1
							SLC15A2
							SLCO1A2
							SLC22A9
							SLCO3A1
							SLCO1C1
							FRMD4B
							EXOC6B
							RAG1AP1
							ABHD5
							PLIN2
							RSBN1
							GRIP2
							CALY
							CLIC6
							LPAR1
							CHORDC1
							SLC26A3
							ARHGAP24
							GPR50
							MTNR1B
							HTR4
							ATP6V0A2
							SLC15A1
							SLC22A3
							LRRC59
							ASAP3
							ZNF709
							PDE6H
							TMEM33
							VPRBP
							KDELR1
							LMNB2
							GPSM3
							ADORA1
							ADA
							GCGR
							SLC2A2
							GRIK3
							GRIK1
							ADCY1
							ADCY2
							HTR7
							GFPT1
							GP1BB
							GNRHR
							CXCL6
							CXCL3
							GHRHR
							GHRH
							PLEKHA8
							CNR2
							PTGDR
							SNX13
							P2RY12
							LPAR3
							GUCA2A
							HRH2
							ADM
							CD34
							CHST4
							HPCA
							HRC
							HMGCR
							NAGA
							ABR
							AHCYL1
							SIGMAR1
							ADRA2C
							ADRA2B
							HMGN1
							PON2
							NDUFB10
							ALOX12B
							ZNF239
							NARF
							TOR1AIP1
							URB2
							ALG10B
							CHST9
							MC3R
							MC1R
							ATRNL1
							CD200
							CD200R1
							PCSK1N
							NOSTRIN
							NOSIP
							HMGN2
							MAS1
							ACE

## Sheet: modules_union_4_datasets
OMIM + Drug targets + SNPs + Expression data
O_D_S_HIP1	O_D_S_HIP2	O_D_S_MTG1	O_D_S_MTG2	O_D_S_MTG3	O_D_S_MTG4	O_D_S_MTG5	O_D_S_MTG6	O_D_S_PC1	O_D_S_PC2	O_D_S_PC3	O_D_S_SFG1	O_D_S_SFG2	O_D_S_SFG3	O_D_S_SFG4	O_D_S_SFG5	O_D_S_SFG6	O_D_S_VCX1	O_D_S_VCX2
PRKAA2	RRM1	PRKAA2	PUM2	RRM1	DLL4	GNAI3	PPP1R9A	PRKAA2	RRM1	PTGS2	PRKAA2	RRM1	SUMF2	PPP1R9A	PPP1R9A	NF2	DLL4	NF2
PRKAA1	RRM2	PRKAA1	DAZ1	RRM2	NOTCH4	RGS16	PICK1	PRKAA1	RRM2	BAT5	PRKAA1	RRM2	DLL4	NF2	PICK1	PICK1	NOTCH4	PICK1
ACACA	RRM2B	ACACA	BOLL	RRM2B	MAML1	CMA1	RPL10	ACACA	RRM2B	ATP5G3	ACACA	RRM2B	NOTCH4	PICK1	RPL10	RPL10	MAML1	RPL10
ACACB		ACACB	DAZL		NOTCH1	OPRK1	OCLN	ACACB		HM13	ACACB		MAML1	RPL10	OCLN	OCLN	NOTCH1	OCLN
PRKAB2		PRKAB2	DAZAP1		DLL1	OPRD1	TIAM1	PRKAB2		MT-ND3	PRKAB2		FBXW7	OCLN	TIAM1	TIAM1	DLL1	TIAM1
PRKAG3		PRKAG3	DAZ3		NBR1	OPRM1	ARHGEF1	PRKAG3		MT-ND4	PRKAG3		NOTCH1	TIAM1	ARHGEF1	ARHGEF1	NBR1	ARHGEF1
PRKAG1		PRKAG1	DZIP3		CIB1	KLHL3	CALM1	PRKAG1		SPAG7	PRKAG1		DLL1	ARHGEF1	CALM1	CALM1	CIB1	CALM1
PRKAB1		PRKAB1	DZIP1		RBP3	ARHGEF18	PRKCA	PRKAB1		TMEM222	PRKAB1		NBR1	CALM1	PRKCA	PRKCA	RBP3	PRKCA
PRKAG2		PRKAG2	DAZ4		PSEN2	AVP	GNAI3	PRKAG2		GPRC5C	PRKAG2		CIB1	PRKCA	SPRED1	GNAI3	PSEN2	GNAI3
KCNN4		KCNN4			NCSTN	OXTR	GRIA3	KCNN4		TMEM147	KCNN4		CSNK1E	GNAI3	GNAI3	GRIA3	NCSTN	GRIA3
AGL		AGL			GABARAP	OXT	RGS16	AGL			AGL		AXIN2	GRIA3	PRKCD	RGS16	GABARAP	RGS16
STARD9		STARD9			JAG1	PCSK6	BANK1	STARD9			STARD9		PPP1R14A	RGS16	GRIA3	BANK1	JAG1	BANK1
NDUFA7		NDUFA7			JAG2	PMCH	PACS1	NDUFA7			NDUFA7		RBP3	BANK1	RGS16	CMA1	JAG2	CMA1
NHLRC1		NHLRC1			LFNG	FLG	CMA1	NHLRC1			NHLRC1		PSEN2	CMA1	BANK1	OPRK1	LFNG	OPRK1
					MFNG	PTH1R	OPRK1						PER3	OPRK1	CMA1	OPRD1	MFNG	OPRD1
					DTX1	PTHLH	OPRD1						NCSTN	OPRD1	OPRK1	PRKCE	DTX1	PRKCE
					MAML2	GNAQ	PRKCE						GABARAP	PRKCE	OPRD1	OPRM1	MAML2	OPRM1
					MAML3	PDIA6	OPRM1						JAG1	OPRM1	PRKCE	KLHL3	MAML3	KLHL3
					WDR12	ARR3	KLHL3						JAG2	KLHL3	OPRM1	SLC9A3R1	WDR12	SLC9A3R1
					FLNB	PTAFR	SLC9A3R1						LFNG	SLC9A3R1	KLHL3	FLNA	FLNB	FLNA
					FBLIM1	RGS4	FLNA						MFNG	FLNA	SLC9A3R1	PRKACA	FBLIM1	PRKACA
					GPHN	S1PR1	PRKACA						DTX1	PRKACA	FLNA	ARHGEF12	GPHN	ARHGEF12
					ARHGEF9	TXNDC17	ARHGEF12						MAML2	ARHGEF12	PRKACA	ARHGEF11	ARHGEF9	ARHGEF11
					ICAM5	MCHR1	ARHGEF11						MAML3	ARHGEF11	ARHGEF12	TRPC1	ICAM5	TRPC1
					GABRG3	MCHR2	TRPC1						WDR12	TRPC1	ARHGEF11	ARHGEF18	GABRG3	ARHGEF18
					PKP4	SSTR2	ARHGEF18						CSNK1D	ARHGEF18	TRPC1	ADRA1B	PKP4	ADRA1B
					NOTCH2	AKAP12	ADRA1B						FLNB	ADRA1B	ARHGEF18	PRKG1	NOTCH2	PRKG1
					NOTCH3	RGS19	PRKG1						FBLIM1	PRKG1	ADRA1B	AVP	NOTCH3	AVP
					KCNIP3	RHO	AVP						PER1	AVP	PRKG1	OXTR	KCNIP3	OXTR
					APH1A	XK	OXTR						GPHN	OXTR	AVP	OXT	APH1A	OXT
					APH1B	AVPR1A	OXT						ARHGEF9	OXT	OXTR	RYR2	APH1B	RYR2
					PSENEN	RGS7	RYR2						ICAM5	RYR2	OXT	PTH1R	PSENEN	PTH1R
					METTL2B	PTGIR	PTH1R						GABRG3	PTH1R	RYR2	PTH	METTL2B	PTH
					DOCK3	ADCY5	PTH						PKP4	PTH	PTH1R	MEP1A	DOCK3	MEP1A
					KCNIP4	AGTRAP	MEP1A						NOTCH2	PTH2R	PTH	PTH2R	KCNIP4	PTH2R
					MLXIP	GUCY2D	PTH2R						NOTCH3	PTHLH	MEP1A	PTHLH	MLXIP	PTHLH
					GABARAPL2	RGS14	PTHLH						CSNK1G2	SLC9A3R2	PTH2R	SLC9A3R2	GABARAPL2	SLC9A3R2
					BLMH	GRK1	SLC9A3R2						KCNIP3	ADRA1A	PTHLH	ADRA1A	BLMH	ADRA1A
					ULK1	RCVRN	ADRA1A						CRY2	PLIN1	SLC9A3R2	PLIN1	ULK1	PLIN1
					DTX3	GRK6	PLIN1						ARL6IP1	PDC	ADRA1A	CA2	DTX3	PDC
					MLX	GRK5	PDC						APH1A	PRKAR1A	PLIN1	PDC	MLX	PRKAR1A
					MXD4	RENBP	PRKAR1A						APH1B	PIK3CB	PDC	PRKAR1A	MXD4	PIK3CB
					MLXIPL	REN	PIK3CB						PSENEN	AGAP2	PRKAR1A	PIK3CB	MLXIPL	AGAP2
					PDZD2	ATP6AP2	AGAP2						METTL2B	PPM1A	PIK3CB	AGAP2	PDZD2	PPM1A
					ATG3	PCSK5	PPM1A						DOCK3	ARF3	AGAP2	PPM1A	ATG3	ARF3
					ATG7	ARRB1	ARF3						KCNIP4	GNAQ	PPM1A	GNAQ	ATG7	GNAQ
					GABRG1	ADRBK1	GNAQ						PER2	GABRB1	ARF3	GABRB1	GABRG1	GABRB1
					FERMT2	CXCR2	GABRB1						ANKRD6	PDIA6	GNAQ	PDIA6	FERMT2	PDIA6
					ATG4A	SAG	PDIA6						MLXIP	PDE1A	GABRB1	PDE1A	ATG4A	PDE1A
					ATG12	GNGT1	PDE1A						GABARAPL2	ARFIP1	PDIA6	TRPM7	ATG12	ARFIP1
					ATG5	RPLP2	ARFIP1						BLMH	TRPM7	PDE1A	TRPC3	ATG5	TRPM7
					ATG10	SLC9A5	TRPM7						CLOCK	TRPC3	ARFIP1	PHKG1	ATG10	TRPC3
					TCP10L	ADCYAP1	TRPC3						ARNTL2	ARR3	TRPM7	PHKG2	TCP10L	PHKG1
					MAP1LC3B	HTR1D	PHKG1						ULK1	PTAFR	TRPC3	ARR3	MAP1LC3B	PHKG2
					TMED10	HTR1B	PHKG2						TIMELESS	RGS4	ARR3	PTAFR	TMED10	ARR3
					ATG16L1	HTR2A	ARR3						CRY1	COPB1	PTAFR	RGS4	ATG16L1	PTAFR
					CNKSR3	TRHR	PTAFR						PLK2	COPA	RGS4	COPB1	CNKSR3	RGS4
					PSEN1	ARRB2	RGS4						DTX3	S1PR1	COPB1	COPA	PSEN1	COPB1
					CD177	NTSR1	COPB1						MLX	KCNE1	COPA	S1PR1	CD177	COPA
					APEH	NGB	COPA						MXD4	KCNQ1	S1PR1	GP9	APEH	S1PR1
					GLRB	ATP1B2	S1PR1						MLXIPL	TXNDC17	NUMB	KCNE1	GLRB	KCNE1
					IFI6	SSTR5	GP9						TIPIN	PRKCB	CSNK1E	KCNQ1	IFI6	KCNQ1
					KIAA0174	SSTR1	AP1M2						CSNK1G3	SSTR2	AXIN2	TXNDC17	KIAA0174	TXNDC17
					UBA5	CORT	KCNE1						PDZD2	PRKAR2A	KCNE1	PROCR	UBA5	PRKCB
					C14ORF139	SST	KCNQ1						ATG3	SCTR	KCNQ1	PRKCB	C14ORF139	SSTR2
					KBTBD7	SSTR3	TXNDC17						ATG7	PRKX	TXNDC17	SSTR2	KBTBD7	PRKAR2A
					ATG4B	SSTR4	PRKCB						GABRG1	AKAP14	PPP1CA	PRKAR2A	ATG4B	SCTR
					BCL2L13	AVPR2	SSTR2						CSNK1G1	AKAP1	PRKCB	SCTR	BCL2L13	PRKX
					POFUT1	ADCY10	TEP1						FERMT2	AKAP9	SSTR2	PRKX	POFUT1	AKAP14
					BRP44L	NTS	PRKAR2A						ATG4A	AKAP5	PRKAR2A	AKAP14	BRP44L	AKAP1
					PGAM1	TRH	SCTR						ATG12	AKAP3	SCTR	AKAP1	PGAM1	AKAP9
					PGS1	ADRB2	PRKX						ATG5	AKAP6	PRKX	AKAP9	PGS1	AKAP5
					YME1L1	SCN8A	AKAP14						ATG10	AKAP10	AKAP14	AKAP5	YME1L1	AKAP3
					MTCH1	TBXA2R	AKAP1						TCP10L	AKAP11	AKAP1	AKAP3	MTCH1	AKAP6
						VIPR1	AKAP9						MAP1LC3B	AKAP12	AKAP9	AKAP6		AKAP10
						GNB5	AKAP5						TMED10	NBEA	AKAP5	AKAP10		AKAP11
						GRM4	AKAP3						ATG16L1	AKAP2	AKAP3	AKAP11		AKAP12
						GPSM2	AKAP6						CNKSR3	ARFGEF2	AKAP6	AKAP12		NBEA
						TTC1	AKAP10						PSEN1	MYCBPAP	AKAP10	NBEA		RAB32
						EDN1	AKAP11						CD177	AKAP7	AKAP11	AKAP2		AKAP2
						AGTR2	AKAP12						APEH	PRKAR1B	AKAP12	ARFGEF2		ARFGEF2
						PTGS2	NBEA						GLRB	PRKAR2B	NBEA	MYCBPAP		AKAP7
						RAMP1	AKAP2						IFI6	AKAP4	AKAP2	AKAP7		PRKAR1B
						RAMP2	ARFGEF2						KIAA0174	GAD1	ARFGEF2	PRKAR2B		PRKAR2B
						RAMP3	MYCBPAP						UBA5	RALA	MYCBPAP	AKAP4		AKAP4
						AVPR1B	AKAP7						C14ORF139	RYR1	AKAP7	AANAT		RALA
						MTUS1	PRKAR1B						KBTBD7	PPP1R9B	PRKAR1B	RALA		RYR1
						GUCA1B	PRKAR2B						ATG4B	RGS19	PRKAR2B	RYR1		PPP1R9B
						GUCY2F	AKAP4						SHPRH	GABRR1	AKAP4	PPP1R9B		RGS19
						NPR3	AANAT						INPP5K	RRAD	GAD1	RGS19		MAFA
						NPPA	RALA						BCL2L13	RHO	RALA	MAFA		GABRR1
						MME	RYR1						POFUT1	GJB1	RYR1	GABRR1		RRAD
						NPR1	PPP1R9B						BRP44L	XK	PPP1R9B	RRAD		RHO
						NPPB	RGS19						FDFT1	DLX3	NEK2	RHO		GJB1
						NPPC	GABRR1						PGAM1	AVPR1A	RGS19	GJB1		XK
						NPR2	RRAD						FAM101A	RGS2	CAD	XK		DLX3
						TSHR	RHO						TMEM43	CASR	GABRR1	DLX3		AVPR1A
						GNG2	GJB1						KIAA1875	GPM6A	RRAD	AVPR1A		RGS2
						STMN2	XK						C6ORF167	ADD3	RHO	RGS2		MYLK
						ACE2	DLX3						PGS1	PA2G4	GJB1	CASR		CASR
						GPR143	AVPR1A						YME1L1	NRGN	XK	GPM6A		GPM6A
						VIPR2	RGS2						MTCH1	CFTR	DLX3	ADD3		ADD3
						PPM1G	CASR							CYTH2	AVPR1A	PA2G4		OGG1
						GUCA2B	GPM6A							RGS7	RGS2	NRGN		PA2G4
						RGS9	ADD3							SPAG1	CASR	CFTR		NRGN
						BDKRB2	OGG1							GNA12	GPM6A	CYTH2		CFTR
						CAPN2	PA2G4							GRM1	ADD3	RGS7		CYTH2
						FSHR	NRGN							TRPV6	OGG1	SPAG1		RGS7
						FPR1	CFTR							PLCB1	PA2G4	GNA12		SPAG1
						RGS12	CYTH2							CHAT	NRGN	GRM1		GNA12
						NUCB1	RGS7							MARCKS	CFTR	TRPV6		GRM1
						PDCL	SPAG1							PTGIR	CYTH2	PLCB1		TRPV6
						ADRBK2	GNA12							ADCY5	RGS7	CHAT		PLCB1
						BDKRB1	GRM1							KCNE4	SPAG1	MARCKS		CHAT
						GNA11	CD163							AFAP1	GNA12	PTGIR		MARCKS
						GNA15	TRPV6							GABRR2	GRM1	ADCY5		PTGIR
						GNRH1	PLCB1							PPP1R14A	TRPV6	KCNE4		ADCY5
						PREP	CHAT							GRIA2	PLCB1	ADAP1		KCNE4
						ECE1	MARCKS							GCNT1	CHAT	AFAP1		ADAP1
						GNA14	PTGIR							GNA13	MARCKS	GABRR2		AFAP1
						EIF2B1	ADCY5							PDLIM5	PTGIR	PPP1R14A		GABRR2
						GNAS	KCNE4							RIPK4	ADCY5	GRIA2		PPP1R14A
						ADRB3	ADAP1							GABRB2	KCNE4	SPTAN1		GRIA2
						HTR1A	AFAP1							GABRG2	ADAP1	GCNT1		GCNT1
						S1PR3	GABRR2							CNN1	AFAP1	GNA13		GNA13
						GPR26	PPP1R14A							TRPV1	HABP4	PDLIM5		PDLIM5
						CXCL1	GRIA2							COPB2	GABRR2	MKI67		RIPK4
						KEL	GCNT1							GAD2	PPP1R14A	RIPK4		GABRB2
						EDN3	GNA13							CYTH1	GRIA2	GABRB2		GABRG2
						EDN2	PDLIM5							KCNJ1	GCNT1	GABRG2		CNN1
						MTNR1A	RIPK4							RASGRP3	GNA13	CNN1		TRPV1
						NR6A1	GABRB2							PRKCG	PDLIM5	TRPV1		COPB2
						DACH1	GABRG2							GABRA4	RIPK4	COPB2		CYTH1
						GDE1	TRPV1							PDE4D	GABRB2	CYTH1		MEP1B
						LTB4R	COPB2							STARD13	GABRG2	MEP1B		KCNJ1
						EDNRB	CYTH1							RDX	TRPV1	KCNJ1		PRKCG
						CRHR2	MEP1B							ABCC2	COPB2	PRKCG		GABRA4
						UCN	KCNJ1							NOS1AP	GAD2	GABRA4		PDE4D
						CRHBP	PRKCG							CAMK2G	CYTH1	PDE4D		AGTRAP
						CRHR1	GABRA4							SDCBP	MEP1B	AGTRAP		STARD13
						AMH	PDE4D							RGS14	KCNJ1	STARD13		RDX
						HTR6	AGTRAP							RGL4	PDP2	EPB42		ABCC2
						HTR2B	STARD13							EXOC5	RASGRP3	SLC4A2		NOS1AP
						RGS5	RDX							EXOC1	PRKCG	CD47		CAMK2G
						GALR2	ABCC2							RALBP1	GABRA4	ANK1		SDCBP
						FFAR1	NOS1AP							REPS1	PDE4D	RDX		RGS14
						FFAR2	CAMK2G							EXOC3	AGTRAP	ABCC2		RGL4
						GRM2	RABEP1							RALGPS1	STARD13	NOS1AP		EXOC5
						S1PR2	RGS14							EXOC2	RDX	CAMK2G		EXOC1
						RGS13	RGL4							RALB	ABCC2	SDCBP		RALBP1
						RGS18	EXOC5							GRK1	NOS1AP	RGS14		REPS1
						RIC8A	EXOC1							RCVRN	CAMK2G	RGL4		EXOC3
						RIC8B	RALBP1							GRK6	RGS14	EXOC5		RALGPS1
						GRK4	REPS1							GRK5	RGL4	EXOC1		EXOC2
						NOS3	EXOC3							RDH5	EXOC5	RALBP1		RALB
						TXNRD1	RALGPS1							RLBP1	EXOC1	REPS1		GRK1
						GLRX2	EXOC2							ARRB1	RALBP1	EXOC3		RCVRN
						EYA1	RALB							ADRBK1	REPS1	RALGPS1		GRK6
						SIX1	GRK1							CXCR2	EXOC3	RALB		GRK5
						EYA3	RCVRN							SAG	RALGPS1	GRK1		RDH5
						GNB2	GRK6							GNGT1	EXOC2	RCVRN		RLBP1
						VPS35	GRK5							ARF6	RALB	GRK6		ARRB1
						CABP2	RDH5							RPLP2	GRK1	GRK5		ADRBK1
						PTGS1	RLBP1							SLC9A5	RCVRN	RDH5		CXCR2
						OPRL1	ARRB1							FKBP1A	GRK6	RLBP1		SAG
						PNOC	ADRBK1							TRDN	GRK5	ARRB1		GNGT1
						RGS10	CLTC							HOMER2	RDH5	ADRBK1		ARF6
						C5AR1	CXCR2							HOMER3	RLBP1	RHAG		RPLP2
						GNAI2	SAG							HOMER1	ARRB1	CXCR2		SLC9A5
						RPS19	GNGT1							RYR3	ADRBK1	SAG		FKBP1A
						VIP	ARF6							SRI	CXCR2	GNGT1		TRDN
						CRH	RPLP2							FKBP1B	SAG	ARF6		HOMER2
						UCN2	SLC9A5							ADCYAP1	GNGT1	RPLP2		HOMER3
						UCN3	FKBP1A							SCT	ARF6	SLC9A5		HOMER1
						ANXA13	TRDN							CPAMD8	SLC9A5	FKBP1A		RYR3
						CALCA	HOMER2							ARFRP1	FKBP1A	TRDN		SRI
						CALCRL	HOMER3							CYTIP	TRDN	HOMER2		FKBP1B
						CALCR	HOMER1							SPR	HOMER2	HOMER3		ADCYAP1
						PTPRU	RYR3							HTR1D	HOMER3	HOMER1		SCT
						GNAT1	SRI							HTR1B	HOMER1	RYR3		ARFRP1
						MRGPRX2	FKBP1B							HTR2A	RYR3	SRI		CYTIP
						TSHB	ADCYAP1							TRHR	SRI	FKBP1B		SPR
						GNG12	SCT							ARRB2	FKBP1B	ADCYAP1		HTR1D
						TNS1	CPAMD8							NTSR1	ADCYAP1	SCT		HTR1B
						GAS2	CYTIP							SLC9A3	SCT	CPAMD8		HTR2A
						CAPNS2	SPR							PDZK1	CPAMD8	ARFRP1		TRHR
						GNAI1	HTR1D							SLC17A1	CYTIP	CYTIP		ARRB2
						RGS6	HTR1B							NGB	SPR	SPR		NTSR1
						RGS11	HTR2A							ATP1B2	HTR1D	HTR1D		SLC9A3
						CNR1	TRHR							SSTR5	HTR1B	HTR1B		PDZK1
						GRM6	ARRB2							SSTR1	HTR2A	HTR2A		SLC17A1
						GNAO1	NTSR1							CORT	TRHR	TRHR		NGB
						SIX5	SLC9A3							SST	ARRB2	ARRB2		ATP1B2
						S1PR5	PDZK1							SSTR3	NTSR1	NTSR1		SSTR5
						KIFC3	SLC17A1							SSTR4	SLC9A3	SLC9A3		SSTR1
						SIX2	NGB							AVPR2	PDZK1	PDZK1		CORT
						OSTM1	ATP1B2							ADCY10	SLC17A1	SLC17A1		SST
						IL22RA2	SSTR5							ANXA7	NGB	NGB		SSTR3
						IL22	SSTR1							EPB41L1	ATP1B2	ATP1B2		SSTR4
						IL22RA1	CORT							EPB41L2	SSTR5	EPB41		AVPR2
						NTSR2	SST							TRH	SSTR1	MACROD1		ADCY10
						DNAJC14	SSTR3							PCNT	CORT	SSTR5		ANXA7
						VPS29	SSTR4							SOX4	SST	SSTR1		EPB41L1
						RGS17	AVPR2							GRIA4	SSTR3	CORT		EPB41L2
						RGS20	ADCY10							ADRB2	SSTR4	SST		NTS
						GPRASP2	ANXA7							CALD1	AVPR2	SEC14L1		TRH
						EYA2	AP1B1							DRD3	ADCY10	SSTR3		PCNT
						SIX4	EPB41L1							CACNA1A	ANXA7	SSTR4		SOX4
						CACNA1H	EPB41L2							DRD4	EPB41L1	AVPR2		GRIA4
						NLN	AP1G1							SLC6A9	EPB41L2	ADCY10		ADRB2
						RASD1	NTS							SCN8A	NTS	ANXA7		CALD1
						GNG7	TRH							FKBP2	TRH	C2CD2L		DRD3
						GNG5	PCNT							ARFGEF1	PCNT	EPB41L1		CACNA1A
						GNG4	GRIA4							TCP1	GRIA4	SPTB		DRD4
						GNG13	ADRB2							TUBA8	ADRB2	EPB41L2		SLC6A9
						ZNF496	CALD1							CCT5	CALD1	CSRP3		SCN8A
						IL28A	DRD3							TBXA2R	DRD3	NTS		FKBP2
						GNB4	CACNA1A							VIPR1	CACNA1A	TRH		ARFGEF1
						GNG10	DRD4							GRM3	DRD4	PCNT		SCARB2
						CRCP	SLC6A9							GNB5	SLC6A9	OBSCN		TBXA2R
						ZMYND19	SCN8A							GRM4	SCN8A	SOX4		VIPR1
						HNRNPA0	FKBP2							DRD2	FKBP2	GRIA4		GRM3
						NMT1	ARFGEF1							GPSM2	ARFGEF1	ADRB2		GNB5
						POLR3H	TCP1							TTC1	TCP1	CALD1		GRM4
						PRICKLE1	TUBA8							EDN1	TUBA8	DRD3		DRD2
						PRCP	SCARB2							TRPC6	TBXA2R	CACNA1A		GPSM2
						AGT	TBXA2R							GUCY2C	VIPR1	DRD4		TTC1
						GNAZ	VIPR1							KCNQ5	PER3	SLC6A9		EDN1
						CXCL2	GRM3							AGTR2	GRM3	SCN8A		TRPC6
						ACY1	GNB5							PLCD1	GNB5	FKBP2		GUCY2C
						ADCYAP1R1	GRM4							GRM7	GRM4	ARFGEF1		KCNQ5
						ADRA2A	DRD2							TUBGCP3	DRD2	TCP1		AGTR2
						LHCGR	GPSM2							CSNK1D	GPSM2	TUBA8		PLCD1
						GNB1	TTC1							RAMP1	TTC1	CCT5		GRM7
						GNB3	EDN1							RAMP2	EDN1	SCARB2		SYT6
						GNG11	TRPC6							RAMP3	TRPC6	TBXA2R		TUBGCP3
						PGRMC1	GUCY2C							AVPR1B	GUCY2C	VIPR1		CSNK1D
						EDNRA	KCNQ5							ACLY	KCNQ5	GRM3		RAMP1
						CXCL5	AGTR2							SI	AGTR2	GNB5		RAMP2
						ENPEP	PLCD1							FLNB	PLCD1	GRM4		RAMP3
						CHRM2	GRM7							ATP2B1	ITCH	DRD2		AVPR1B
						CHRM3	TUBGCP3							GUSB	GRM7	GPSM2		ACLY
						CXCR1	GGA3							SLC4A8	TUBGCP3	TTC1		SI
						OPN4	GGA1							GRM5	CSNK1D	EDN1		ATP2B1
						CHRM1	ATP6V1B1							SIGLEC10	RAMP1	TRPC6		SLC4A8
						GUCA1A	RAMP1							FBLIM1	RAMP2	GUCY2C		GRM5
						CHRNA7	RAMP2							MTUS1	RAMP3	KCNQ5		SIGLEC10
						ADCY6	RAMP3							AP3D1	AVPR1B	AGTR2		MTUS1
						FGF13	AVPR1B							ATP6V0C	ACLY	PLCD1		AP3D1
						CGA	SI							NPR3	SI	GRM7		ATP6V0C
						IL10	FLNB							NPPA	FLNB	TUBGCP3		NPR3
						FSHB	ATP2B1							MME	ATP2B1	CSNK1D		MME
						CGB	GUSB							NPR1	SLC4A8	RAMP1		NPR1
						LHB	SLC4A4							NPPB	GRM5	RAMP2		NPPB
						COL25A1	SLC4A8							NPPC	SIGLEC10	RAMP3		NPPC
						HRH4	GRM5							NPR2	FBLIM1	AVPR1B		NPR2
						GABARAPL1	SIGLEC10							FSIP2	MTUS1	ACLY		FSIP2
						PITPNC1	FBLIM1							FSIP1	AP3D1	SI		FSIP1
						HACL1	MTUS1							NCS1	ATP6V0C	FLNB		GRP
						MRPL4	AP3D1							IL1RAPL1	NPR3	ATP2B1		NCS1
						SCG5	ATP6V0C							SLC9A6	NPPA	GUSB		IL1RAPL1
						AGTR1	NPR3							TSHR	MME	SLC4A4		SLC9A6
						GNG3	NPPA							GNG2	NPR1	SLC4A8		TSHR
						CGB5	MME							TRPC5	NPPB	GRM5		GNG2
						IAPP	NPR1							STMN2	NPPC	SIGLEC10		TRPC5
						ATXN10	NPPB							TRPC4	NPR2	FBLIM1		STMN2
						DNAJB4	NPPC							AP3B1	FSIP2	MTUS1		TRPC4
						IL10RB	NPR2							VIPR2	FSIP1	AP3D1		ACE2
						IL10RA	FSIP2							PPM1G	GRP	ATP6V0C		TAZ
						IL28B	FSIP1							PHKA1	NCS1	NPR3		AP3B1
						PCSK1	GRP							SYN2	IL1RAPL1	NPPA		VIPR2
						PCSK2	NCS1							SYN3	SLC9A6	MME		GRPR
						RNASE6	IL1RAPL1							CAMK1	TSHR	NPR1		PPM1G
						RCOR2	SLC9A6							CACNB2	GNG2	NPPB		PHKA1
						MRPL28	PLIN3							ANKS1B	TRPC5	NPPC		SYN2
						ACP6	TSHR							PDE4B	STMN2	NPR2		SYN3
						ZNF585B	GNG2							PDE4DIP	TRPC4	FSIP2		CAMK1
						RPS19BP1	TRPC5							ITPR2	ACE2	FSIP1		SRY
						RGS9BP	STMN2							RGS9	TAZ	GRP		CACNB2
						VPS26B	TRPC4							BDKRB2	PER1	NCS1		ANKS1B
						GPR50	ACE2							CAPN2	AP3B1	IL1RAPL1		PDE4B
						MTNR1B	CADPS2							FSHR	VIPR2	SLC9A6		PDE4DIP
						HTR4	TAZ							FPR1	GRPR	TSHR		ITPR2
						EYA4	AP3B1							SNCA	PPM1G	GNG2		RGS9
						PDE6H	VIPR2							PLCB3	PHKA1	TRPC5		BDKRB2
						TMEM33	GRPR							RGS12	SYN2	STMN2		CAPN2
						GPSM3	PPM1G							FOXE1	SYN3	TRPC4		FSHR
						GALR1	PHKA1							NUCB1	CAMK1	ACE2		FPR1
						GAL	SYN2							PDCL	CACNB2	GHRL		SNCA
						GPR151	SYN3							ADCY3	PDE4B	LST1		PLCB3
						GCGR	CAMK1							STOML3	PDE4DIP	GRIPAP1		RGS12
						ADCY1	SRY							ADRBK2	ITPR2	C19ORF29OS		FOXE1
						ADCY2	CACNB2							AP3M1	RGS9	AP3B1		PRKG2
						HTR7	PIP5K1C							BDKRB1	BDKRB2	VIPR2		NUCB1
						GNRHR	ANKS1B							RGR	CAPN2	GRPR		PDCL
						CXCL6	BTAF1							GNA11	FSHR	PPM1G		ADCY3
						CXCL3	PDE4B							GNA15	SNCA	SLC4A1		STOML3
						CNR2	PDE4DIP							KCNJ6	PLCB3	CA4		ADRBK2
						PTGDR	ITPR2							KCNJ9	RGS12	PHKA1		BDKRB1
						SNX13	RGS9							ECE1	FOXE1	SLC4A1AP		RGR
						P2RY12	BDKRB2							GNA14	NUCB1	SYN2		GNA11
						LPAR3	CAPN2							EIF2B1	PDCL	SYN3		GNA15
						HRH2	FSHR							ARFIP2	ADCY3	CAMK1		GNRH1
						ADM	FPR1							GNAS	STOML3	SRY		PREP
						HPCA	PLCB3							ADRB3	ADRBK2	UBA1		KCNJ6
						NAGA	RGS12							SCAP	AP3M1	CACNB2		KCNJ9
						ADRA2C	FOXE1							INSIG1	BDKRB1	PDE4B		ECE1
						ADRA2B	NUCB1							INSIG2	RGR	PDE4DIP		GNA14
						PON2	PDCL							CSNK1G2	GNA11	ITPR2		EIF2B1
						NDUFB10	ADCY3							HTR1A	GNA15	RGS9		ARFIP2
						CHST9	STOML3							S1PR3	GNRH1	BDKRB2		GNAS
						PCSK1N	ADRBK2							GPR26	PREP	FSHR		ADRB3
						NOSTRIN	AP3M1							CLCN3	KCNJ6	FPR1		SCAP
						NOSIP	BDKRB1							CXCL1	KCNJ9	PLCB3		INSIG1
						MAS1	RGR							PDE5A	GNA14	RGS12		INSIG2
						ACE	GNA11							KEL	EIF2B1	FOXE1		AP3B2
						ARHGEF1	GNA15							EDN3	ARFIP2	NUCB1		CSNK1G2
						AKAP3	GNRH1							EDN2	GNAS	PDCL		HTR1A
						GNA12	PREP							MTNR1A	ADRB3	ADCY3		S1PR3
						PLCB1	KCNJ6							NEUROD1	SCAP	STOML3		GPR26
						GNA13	KCNJ9							ARCN1	INSIG1	ADRBK2		CLCN3
						GHRL	GNA14							COPG2	INSIG2	BDKRB1		CXCL1
						OPN1MW	EIF2B1							COPG	AP3B2	RGR		PDE5A
						ANKS1B	ARFIP2							COPZ2	CSNK1G2	GNA11		KEL
						CACNA1B	GNAS							GDE1	HTR1A	GNA15		EDN3
						RASA2	ADRB3							ARFGAP1	S1PR3	GNRH1		EDN2
						NDUFS7	SCAP							LTB4R	GPR26	PYY		MTNR1A
						GHSR	INSIG1							EDNRB	CLCN3	PREP		PDX1
						MLNR	INSIG2							KCNJ3	PDE5A	KCNJ6		NEUROD1
						MLN	AP3B2							PRLHR	KEL	KCNJ9		ARCN1
						GPR17	CSNK1G2							PRLH	EDN3	ECE1		COPG2
						S1PR4	HTR1A							CRHR2	EDN2	GNA14		COPG
						SPA17	MVD							UCN	CRY2	EIF2B1		COPZ2
						ROPN1	S1PR3							CRHBP	MTNR1A	GNAS		GDE1
						ROPN1B	GPR26							CRHR1	NEUROD1	ADRB3		ARFGAP1
						ROPN1L	CLCN3							COPE	ARCN1	AP3B2		LTB4R
						DRD5	CXCL1							FAT1	COPG2	CSNK1G2		EDNRB
						KCTD15	PDE5A							HTR6	COPG	HTR1A		SNCB
						LRRC59	KEL							HTR2B	COPZ2	S1PR3		KCNJ3
						GHRHR	EDN3							RGS5	NR6A1	GPR26		PRLHR
						GHRH	EDN2							FFAR1	GDE1	CLCN3		PRLH
						NOS1AP	MTNR1A							FFAR2	PER2	CXCL1		CRHR2
						HSPA9	NEUROD1							GRM2	ANKRD6	PDE5A		UCN
						SYN2	ARCN1							PLCB2	ARFGAP1	GYPC		CRHBP
						SYN3	COPG2							S1PR2	LTB4R	KEL		CRHR1
						BTAF1	COPG							RGS13	EDNRB	EDN3		COPE
						MVD	COPZ2							RGS18	SNCB	EDN2		FAT1
						IL28RA	NR6A1							RIC8A	KCNJ3	MTNR1A		HTR6
						COMT	GDE1							RIC8B	PRLHR	GYPB		HTR2B
						PPBP	ARFGAP1							CABP1	PRLH	PDX1		RGS5
						IL29	LTB4R							CACNA1B	HMMR	NEUROD1		FFAR1
						NRD1	EDNRB							CACNB3	CRHR1	ARCN1		FFAR2
						PDYN	KCNJ3							GRK4	COPE	COPG2		GRM2
						CLCN7	PRLHR							NOS3	FAT1	COPG		PLCB2
						DMWD	PRLH							KCNH2	HTR6	COPZ2		S1PR2
							GJA8							P2RY1	HTR2B	NR6A1		RGS13
							HMMR							PI4K2B	RGS5	GDE1		RGS18
							CRHR2							GNB2	FFAR1	ARFGAP1		RIC8A
							UCN							VPS35	FFAR2	LTB4R		RIC8B
							CRHBP							CABP2	GRM2	EDNRB		CABP1
							CRHR1							PTGS1	PLCB2	KCNJ3		CACNA1B
							COPE							OPRL1	S1PR2	PRLHR		CACNB3
							FAT1							PNOC	RGS13	PRLH		GRK4
							MBTPS1							PTH2	RGS18	CRHR2		NOS3
							HTR6							AP3S1	RIC8A	UCN		TXNRD1
							HTR2B							AP3S2	RIC8B	CRHBP		GLRX2
							RGS5							SLC30A3	CABP1	CRHR1		KCNH2
							FFAR1							KCNJ5	CACNA1B	COPE		P2RY1
							FFAR2							RASA2	CACNB3	FAT1		PI4K2B
							GRM2							ADORA2B	GRK4	HTR6		GNB2
							PLCB2							RGS10	NOS3	HTR2B		VPS35
							S1PR2							CETN1	STRN4	RGS5		CABP2
							RGS13							GNMT	KCNH2	FFAR1		PTGS1
							RGS18							C7ORF16	P2RY1	FFAR2		OPRL1
							RIC8A							DNAJC5	PI4K2B	GRM2		PNOC
							RIC8B							GJA5	GNB2	PLCB2		PTH2
							CACNB1							C11ORF17	VPS35	S1PR2		AP3S1
							CABP1							RREB1	CABP2	RGS13		AP3S2
							CACNA1B							GRIA1	PTGS1	RGS18		SLC30A3
							CACNB3							C5AR1	OPRL1	RIC8A		KCNJ5
							GRK4							GNAI2	PNOC	RIC8B		RASA2
							GAK							RPS19	PTH2	CABP1		ADORA2B
							NOS3							NDUFS7	AP3S1	CACNA1B		RGS10
							CLINT1							TMED2	AP3S2	CACNB3		CETN1
							BDNF							VIP	SLC30A3	GRK4		GNMT
							TXNRD1							IMPA1	KCNJ5	NOS3		C7ORF16
							GLRX2							CALB1	DNM3	TXNRD1		DNAJC5
							KCNH2							CRH	RASA2	GLRX2		GJA5
							P2RY1							UCN3	ADORA2B	KCNH2		C11ORF17
							PI4K2B							S100A10	RGS10	P2RY1		RREB1
							GNB2							GABRA1	CETN1	PI4K2B		GRIA1
							VPS35							KCNQ3	PPP1R1B	GNB2		C5AR1
							CABP2							KCNQ2	GNMT	VPS35		GNAI2
							PTGS1							TGOLN2	C7ORF16	CABP2		RPS19
							OPRL1							CALCA	DNAJC5	PTGS1		TMED2
							PNOC							CALCRL	GJA5	OPRL1		VIP
							PTH2							CALCR	C11ORF17	PNOC		IMPA1
							AP3S1							PTPRU	RREB1	PTH2		CALB1
							AP3S2							MYF6	GRIA1	AP3S1		CRH
							SLC30A3							GNAT1	PPP1R2	AP3S2		UCN3
							KCNJ5							PPEF1	LMTK2	SLC30A3		S100A10
							HIP1R							ASCL2	C5AR1	KCNJ5		GABRA1
							DNM3							MYO9B	GNAI2	RASA2		KCNQ3
							RASA2							PPEF2	RPS19	ADORA2B		KCNQ2
							ADORA2B							PODXL	NDUFS7	RGS10		CALCA
							RGS10							KCNN2	TMED2	CETN1		CALCRL
							ACCN2							CALM2	VIP	GNMT		CALCR
							CETN1							IQCB1	IMPA1	C7ORF16		PTPRU
							GNMT							MRGPRX2	CALB1	DNAJC5		MYF6
							C7ORF16							CALM3	S100A10	GJA5		GNAT1
							DNAJC5							GRASP	CAPNS1	C11ORF17		PPEF1
							GJA5							LPAR2	GABRA1	RREB1		ASCL2
							C11ORF17							PRKD2	KCNQ3	GRIA1		MYO9B
							RREB1							GPR17	KCNQ2	C5AR1		PPEF2
							GRIA1							CACNA1C	TIMELESS	GNAI2		TSNAX
							ACCN1							CACNA1S	CRY1	RPS19		PODXL
							C5AR1							ASPH	TGOLN2	NDUFS7		KCNN2
							GNAI2							TSHB	CALCA	GHSR		CALM2
							RPS19							KCNQ4	CALCRL	TMED2		KCNN4
							TMED2							GNG12	CALCR	VIP		IQCB1
							VIP							TRPM2	PTPRU	CRH		MRGPRX2
							GGA2							TNS1	MYF6	UCN2		CALM3
							SORL1							GAS2	GNAT1	UCN3		GRASP
							IMPA1							CAPNS2	PPEF1	S100A10		LPAR2
							CALB1							S1PR4	ASCL2	GABRA1		TSN
							CRH							GNAI1	MYO9B	KCNQ3		TSNAXIP1
							UCN3							KCNE2	PPEF2	KCNQ2		SUN1
							S100A10							SLC22A12	PODXL	CALCA		GPR17
							GABRA1							SLC22A4	KCNN2	CALCRL		CACNA1C
							KCNQ3							SLC26A6	CALM2	CALCR		CACNA1S
							KCNQ2							RGS6	TPX2	HCRTR1		PBRM1
							TGOLN2							RGS11	KCNN4	HCRT		ASPH
							CALCA							CNR1	IQCB1	HCRTR2		TSHB
							CALCRL							ITPR1	MRGPRX2	NPFFR2		KCNQ4
							CALCR							GRM6	CALM3	SLC4A7		GABBR2
							SLC4A7							GNAO1	GRASP	PTPRU		GNG12
							PTPRU							CSNK1G3	LPAR2	MYF6		RPS9
							MYF6							PLXNB2	PCDH7	GNAT1		TRPM2
							SORT1							COPZ1	PRKD2	PPEF1		TNS1
							GNAT1							S1PR5	GPR17	ASCL2		GAS2
							PPEF1							CES1	CACNA1C	MYO9B		CAPNS2
							ASCL2							GCG	CACNA1S	PPEF2		S1PR4
							MYO9B							MRVI1	ASPH	PODXL		GNAI1
							PPEF2							GABRB3	TSHB	KCNN2		KCNE2
							PODXL							SPA17	KCNQ4	CALM2		SLC22A12
							KCNN2							ROPN1	GNG12	KCNN4		SLC22A4
							CALM2							ROPN1B	RPS9	IQCB1		SLC26A6
							TPX2							ROPN1L	TRPM2	MRGPRX2		RGS6
							IQCB1							CNGA2	TNS1	CALM3		RGS11
							MRGPRX2							TBC1D10A	CAPNS2	MLNR		CNR1
							CALM3							CAMKK2	LNX2	MLN		ITPR1
							GRASP							OSTM1	S1PR4	GRASP		CA8
							LPAR2							CYTH3	GNAI1	LPAR2		GRM6
							PRKD2							TUBGCP2	PPP1R10	GPR17		GNAO1
							GPR17							CSNK1G1	KCNE2	CACNA1C		CSNK1G3
							CACNA1C							DNAJC14	SLC22A12	CACNA1S		PLXNB2
							CACNA1S							VPS29	SLC22A4	ASPH		COPZ1
							ASPH							TRPM6	SLC26A6	TSHB		S1PR5
							TSHB							PDZD3	TIPIN	KCNQ4		CCK
							AP1S1							RGS17	RGS6	GNG12		GAST
							AP1G2							RGS20	RGS11	RPS9		GCG
							AP1S2							AP4E1	CNR1	TRPM2		MRVI1
							SYNRG							FERMT2	ITPR1	S1PR4		GABRB3
							AFTPH							GPRASP2	CA8	GNAI1		SPA17
							KCNQ4							TOR1A	GRM6	KCNE2		ROPN1
							GNG12							TOR1B	GNAO1	SLC22A12		ROPN1B
							HUNK							SERGEF	CSNK1G3	SLC22A4		ROPN1L
							RPS9							DPH3	PLXNB2	SLC26A6		CNGA2
							TRPM2							SGSM3	COPZ1	RGS6		TBC1D10A
							TNS1							SCHIP1	S1PR5	RGS11		CAMKK2
							GAS2							CACNA1H	CCK	CNR1		OSTM1
							CAPNS2							P2RX2	GAST	ITPR1		CYTH3
							S1PR4							P2RX1	GCG	CA8		NTSR2
							GNAI1							SEPT3	MRVI1	GRM6		TUBGCP2
							KCNE2							RASD1	GABRB3	GNAO1		CSNK1G1
							SLC22A12							SLC1A6	SPA17	CSNK1G3		DNAJC14
							SLC22A4							P2RX3	ROPN1	PLXNB2		VPS29
							SLC26A6							GNG7	ROPN1B	COPZ1		TRPM6
							RGS6							GNG5	ROPN1L	S1PR5		PDZD3
							RGS11							GNG4	CNGA2	CES1		RGS17
							CNR1							GNG13	TBC1D10A	CCK		RGS20
							ITPR1							EZR	CAMKK2	GAST		GPRASP2
							CA8							ZNF496	OSTM1	GCG		TOR1A
							GRM6							GNB4	CYTH3	MRVI1		TOR1B
							GNAO1							GNG10	NTSR2	GABRB3		SERGEF
							CSNK1G3							CRCP	TUBGCP2	SPA17		DPH3
							PLXNB2							HNRNPA0	CSNK1G1	ROPN1		SGSM3
							COPZ1							NMT1	DNAJC14	ROPN1B		SCHIP1
							S1PR5							POLR3H	VPS29	ROPN1L		PTS
							CCK							PRICKLE1	TRPM6	CNGA2		NLN
							GAST							GNAZ	PDZD3	TBC1D10A		P2RX2
							GCG							DGKH	RGS17	CAMKK2		P2RX1
							MRVI1							DGKD	RGS20	MGMT		SEPT3
							GABRB3							CXCL2	FERMT2	OSTM1		RASD1
							SPA17							ACY1	PPP1R2P9	CYTH3		SLC1A6
							ROPN1							ADCYAP1R1	GPRASP2	IL22RA2		P2RX3
							ROPN1B							ADRA2A	SERGEF	IL22		GNG7
							ROPN1L							ARF1	DPH3	IL22RA1		GNG5
							CLTB							GLP1R	EYA2	NTSR2		GNG4
							CNGA2							GLP2R	SIX4	TUBGCP2		GNG13
							TBC1D10A							LHCGR	SGSM3	CSNK1G1		EZR
							CAMKK2							SACM1L	CACNA1H	DNAJC14		ZNF496
							OSTM1							DRD5	NLN	VPS29		GNB4
							CYTH3							GNB1	P2RX2	TRPM6		GNG10
							NTSR2							GNB3	P2RX1	PDZD3		CRCP
							TUBGCP2							MX1	SEPT3	RGS17		FNDC5
							TLN2							TRPC7	RASD1	RGS20		HNRNPA0
							CSNK1G1							PGRMC1	SLC1A6	LDHD		NMT1
							DNAJC14							EDNRA	P2RX3	FERMT2		POLR3H
							VPS29							IPCEF1	GNG7	NPFFR1		PRCP
							TRPM6							CCKAR	GNG5	NPFF		AGT
							PDZD3							CCKBR	GNG4	SGSM3		GNAZ
							RGS17							CXCL5	GNG13	SCHIP1		CXCL2
							RGS20							CHRM2	PPP1R11	CACNA1H		ACY1
							AP4E1							CHRM3	ZNF496	NLN		ADCYAP1R1
							CCDC91							GJA3	GNB4	P2RX2		ADRA2A
							FERMT2							CXCR1	GNG10	P2RX1		ARF1
							GPRASP2							OPN4	PHACTR3	MKI67IP		GLP1R
							SERGEF							CHRM1	CRCP	RASD1		GLP2R
							DPH3							CHRNA7	HNRNPA0	P2RX3		LHCGR
							CACNA1H							ADCY6	NMT1	GNG7		SACM1L
							NLN							FGF13	PPBP	GNG5		DRD5
							P2RX2							DRD1	POLR3H	GNG4		GNB1
							P2RX1							GAP43	PRICKLE1	GNG13		GNB3
							SEPT3							CGA	ADD2	EZR		GNG11
							RASD1							FSHB	PRCP	ZNF496		ZNF208
							SLC1A6							CGB	AGT	GNB4		MX1
							P2RX3							LHB	GNAZ	GNG10		TRPC7
							GNG7							SLC25A11	CXCL2	CRCP		PGRMC1
							GNG5							COL25A1	ACY1	HNRNPA0		EDNRA
							GNG4							ENTPD5	ADCYAP1R1	NMT1		IPCEF1
							GNG13							HRH4	ADRA2A	POLR3H		CCKAR
							ZNF496							ITPKA	ARF1	PRICKLE1		CCKBR
							GNB4							ITPR3	GLP1R	EPB49		CXCL5
							GNG10							PCP4	GLP2R	ADD2		ENPEP
							CRCP							GJA1	LHCGR	PRCP		CHRM2
							HNRNPA0							SLC22A5	SACM1L	AGT		CHRM3
							NMT1							SLC1A1	DRD5	GNAZ		GJA3
							POLR3H							TRPV5	GNB1	DGKH		CXCR1
							PRICKLE1							ITPKB	GNB3	DGKD		OPN4
							PRCP							C2ORF88	MX1	CXCL2		CHRM1
							AGT							GABARAPL1	TRPC7	ACY1		CHRNA7
							DNER							HAAO	PGRMC1	ADCYAP1R1		ADCY6
							GNAZ							FRYL	EDNRA	ADRA2A		FGF13
							M6PR							THEG	IPCEF1	ARF1		DRD1
							CXCL2							C1ORF116	CCKAR	GLP1R		GAP43
							ACY1							MRPL4	CCKBR	GLP2R		CGA
							ADCYAP1R1							AGTR1	CXCL5	LHCGR		FSHB
							ADRA2A							GJB2	ENPEP	SACM1L		CGB
							ARF1							GJB6	CHRM2	DRD5		LHB
							GLP1R							MIP	CHRM3	GNB1		SLC25A11
							GLP2R							NUMA1	GJA3	GNB3		COL25A1
							LHCGR							GNG3	CXCR1	ZNF208		ENTPD5
							SACM1L							CGB5	OPN4	MX1		HRH4
							IGF2R							ANXA1	CHRM1	TRPC7		ITPKA
							DRD5							SLC6A3	CHRNA7	PGRMC1		ITPR3
							GNB1							IAPP	ADCY6	EDNRA		PCP4
							GNB3							ATXN10	FGF13	IPCEF1		GJA1
							GNG11							DNAJB4	ADCY7	CCKAR		SLC22A5
							ZNF208							ADCY8	DRD1	CCKBR		SLC1A1
							MX1							MT-CO3	GAP43	CXCL5		TRPV5
							TRPC7							SCYL3	PHACTR1	ENPEP		ITPKB
							PGRMC1							TMEM8B	CGA	CHRM2		C2ORF88
							EDNRA							SLC22A11	FSHB	CHRM3		MRFAP1L1
							IPCEF1							TRPV2	CGB	GJA3		PITPNC1
							CCKAR							NDUFS6	LHB	CXCR1		FRYL
							CCKBR							RNASE6	SLC25A11	ANK2		C1ORF116
							CXCL5							RCOR2	COL25A1	OPN4		AGTR1
							ENPEP							WDR74	ENTPD5	CHRNA7		GJB2
							CHRM2							ZNF585B	HRH4	ADCY6		GJB6
							CHRM3							RPS19BP1	ITPR3	FGF13		MIP
							GJA3							ITPRIP	PCP4	DRD1		NUMA1
							CXCR1							RGS9BP	GJA1	GAP43		GNG3
							OPN4							VPS26B	SLC22A5	CGA		CGB5
							CHRM1							TOR1AIP2	CLCN7	IL10		ANXA1
							CHRNA7							ORAI1	SLC1A1	FSHB		SLC6A3
							ADCY6							SLC15A2	TRPV5	CGB		IAPP
							FGF13							SLCO1A2	ITPKB	NPY2R		ATXN10
							DRD1							SLC22A9	C2ORF88	LHB		DNAJB4
							GAP43							SLCO3A1	GABARAPL1	SLC25A11		MT-CO3
							CGA							SLCO1C1	HAAO	COL25A1		SCYL3
							FSHB							FRMD4B	PITPNC1	ENTPD5		TMEM8B
							CGB							EXOC6B	FRYL	HRH4		SLC22A11
							LHB							MYH2	C1ORF116	ITPKA		TRPV2
							AGA							RAG1AP1	MRPL4	ITPR3		NDUFS6
							SLC25A11							ABHD5	AGTR1	NPY1R		RNASE6
							CLTA							PLIN2	GJB2	NPY5R		RCOR2
							ENTPD5							RSBN1	GJB6	PCP4		WDR74
							HRH4							GRIP2	MIP	GJA1		NIPSNAP1
							ITPR3							CALY	NUMA1	SLC22A5		MRPL28
							PCP4							CLIC6	GNG3	ITPKB		ACP6
							GJA1							LPAR1	CGB5	C2ORF88		ZNF585B
							SLC22A5							SLC26A3	SLC6A3	GABARAPL1		SUPV3L1
							CLCN7							ARHGAP24	HMGXB4	PITPNC1		RPS19BP1
							SLC1A1							GPR50	IAPP	FRYL		ITPRIP
							TRPV5							MTNR1B	ATXN10	THEG		RGS9BP
							ITPKB							HTR4	CNP	C20ORF4		VPS26B
							C2ORF88							ATP6V0A2	DNAJB4	C1ORF116		TOR1AIP2
							PITPNC1							SLC15A1	MT-CO3	AGTR1		ORAI1
							FRYL							SLC22A3	SLC22A11	ADD1		SLC15A2
							C1ORF116							LRRC59	TRPV2	GJB2		SLCO1A2
							MRPL4							ASAP3	ASNS	GJB6		SLC22A9
							AGTR1							ZNF709	LRRCC1	MIP		SLCO3A1
							GJB2							PDE6H	NDUFS6	NUMA1		SLCO1C1
							GJB6							TMEM33	RNASE6	GNG3		FRMD4B
							MIP							VPRBP	RCOR2	CGB5		EXOC6B
							NUMA1							KDELR1	WDR74	ANXA1		RAG1AP1
							GNG3							ADORA1	NIPSNAP1	SLC6A3		ABHD5
							CGB5							ADA	MRPL28	IAPP		PLIN2
							SLC6A3							AMPD1	CXORF26	ATXN10		RSBN1
							AP1AR							GCGR	ACP6	DNAJB4		GRIP2
							LRP3							GRIK1	ZNF585B	IL10RB		CALY
							ATXN10							ADCY1	CLDN12	IL10RA		CLIC6
							DNAJB4							ADCY2	DMWD	IL28B		LPAR1
							SLC22A11							HTR7	WIPI2	SCYL3		SLC26A3
							TRPV2							GFPT1	C14ORF119	TMEM8B		ARHGAP24
							ARMCX3							GP1BB	C11ORF61	SLC22A11		GPR50
							C10ORF88							CXCL6	MTG1	TRPV2		MTNR1B
							NDUFS6							CXCL3	SUPV3L1	PPYR1		HTR4
							RNASE6							PLEKHA8	RPS19BP1	NPY		ATP6V0A2
							RCOR2							CNR2	ITPRIP	PPY		SLC15A1
							WDR74							PTGDR	KIAA1949	PTOV1		SLC22A3
							MRPL28							SNX13	RGS9BP	TSSC4		ASAP3
							ZNF585B							P2RY12	VPS26B	RNASE6		ZNF709
							SUPV3L1							LPAR3	ORAI1	RCOR2		PDE6H
							RPS19BP1							GUCA2A	SLC15A2	TMCC2		TMEM33
							ITPRIP							HRH2	SLCO1A2	WDR74		VPRBP
							RGS9BP							ADM	SLC22A9	DYNC1LI2		KDELR1
							VPS26B							HRC	SLCO3A1	ACP6		ADORA1
							ORAI1							HMGCR	SLCO1C1	ZNF585B		ADA
							SLC15A2							NAGA	FRMD4B	SUPV3L1		GCGR
							SLCO1A2							ABR	EXOC6B	RPS19BP1		SLC2A2
							SLC22A9							AHCYL1	RAG1AP1	ITPRIP		GRIK1
							SLCO3A1							ADRA2C	ABHD5	RGS9BP		ADCY1
							SLCO1C1							ADRA2B	PLIN2	VPS26B		ADCY2
							FRMD4B							PON2	RSBN1	ORAI1		HTR7
							EXOC6B							NDUFB10	GRIP2	SLC15A2		GFPT1
							RAG1AP1							ALG10B	CALY	SLCO1A2		GP1BB
							ABHD5							CHST9	CLIC6	SLC22A9		GNRHR
							PLIN2							NOSTRIN	LPAR1	SLCO3A1		CXCL6
							RSBN1							NOSIP	SLC26A3	SLCO1C1		CXCL3
							GRIP2							ACE	GPR50	FRMD4B		PLEKHA8
							CALY								MTNR1B	EXOC6B		CNR2
							CLIC6								HTR4	MYH2		PTGDR
							LPAR1								ATP6V0A2	RAG1AP1		SNX13
							SLC26A3								NEK11	ABHD5		P2RY12
							ARHGAP24								SLC15A1	PLIN2		LPAR3
							GPR50								SLC22A3	RSBN1		GUCA2A
							MTNR1B								ASAP3	GRIP2		HRH2
							HTR4								ZNF709	CALY		ADM
							ATP6V0A2								PDE6H	CLIC6		HPCA
							SLC15A1								TMEM33	LPAR1		HRC
							SLC22A3								KANK1	SLC26A3		HMGCR
							ASAP3								KDELR1	ARHGAP24		NAGA
							ZNF709								ADORA1	GPR50		ABR
							PDE6H								ADA	MTNR1B		AHCYL1
							TMEM33								GCGR	HTR4		SIGMAR1
							KDELR1								GRIK1	ATP6V0A2		ADRA2C
							ADORA1								ADCY1	SLC15A1		ADRA2B
							ADA								ADCY2	SLC22A3		HMGN1
							GCGR								HTR7	ASAP3		PON2
							GRIK3								GFPT1	ZNF709		NDUFB10
							GRIK1								GP1BB	PDE6H		ALG10B
							ADCY1								GNRHR	TMEM33		CHST9
							ADCY2								CXCL6	VPRBP		NOSTRIN
							HTR7								CXCL3	KDELR1		HMGN2
							GFPT1								PLEKHA8	ADORA1		MAS1
							GP1BB								CNR2	ADA		ACE
							GNRHR								PTGDR	AMPD1		PRKCD
							CXCL6								SNX13	GCGR		PCSK6
							CXCL3								P2RY12	SLC2A2		PMCH
							PLEKHA8								LPAR3	GRIK1		FLG
							ARF5								GUCA2A	ADCY1		PAM
							CNR2								HRH2	ADCY2		RASSF9
							PTGDR								ADM	GFPT1		UHMK1
							SNX13								CD34	GP1BB		NUMB
							P2RY12								CHST4	GNRHR		GP9
							LPAR3								HPCA	CXCL6		MCHR2
							GUCA2A								HRC	CXCL3		POMC
							HRH2								HMGCR	GHRHR		MC2R
							ADM								NAGA	GHRH		MC5R
							HPCA								ABR	PLEKHA8		HLA-DRB3
							HRC								AHCYL1	CNR2		AANAT
							HMGCR								ADRA2C	PTGDR		FGF10
							NAGA								ADRA2B	SNX13		PDP2
							ABR								PON2	P2RY12		RASGRP3
							AHCYL1								NDUFB10	LPAR3		GUCY2D
							SIGMAR1								ALG10B	GUCA2A		ATP1A1
							ADRA2C								CHST9	ADM		FXYD2
							ADRA2B								NOM1	HPCA		FXYD1
							PON2								PPP1R15B	HRC		ATP1B1
							NDUFB10								C9ORF75	HMGCR		LMNB1
							ALG10B								KIF18A	NAGA		ITCH
							CHST9								PPP1R3B	ABR		FLNB
							NOSTRIN								C1ORF114	AHCYL1		FBLIM1
							MAS1								CSRNP2	SIGMAR1		GUCA1B
							ACE								TUSC3	ADRA2C		GUCY2F
							NF2								NOSTRIN	ADRA2B		TRAK2
							RAB32								MAS1	HMGN1		GHRL
							MAFA								ACE	PON2		CADPS2
							MYLK								PACS1	NDUFB10		GUCA2B
							CNN1								PHKG1	ALG10B		ASIP
							SDCBP								PHKG2	CHST9		MC4R
							ARFRP1								GP9	CD200		PYY
							SOX4								AP1M2	CD200R1		NR6A1
							SYT6								TEP1	NOSTRIN		CACNB1
							CSNK1D								AANAT	HMGN2		STMN1
							ACLY								CD163	MAS1		DNM3
							SNCA								RABEP1	ACE		NDUFS7
							PRKG2								CLTC	SLC4A3		GHSR
							ECE1								RPLP2			HCRTR1
							PDX1								AP1B1			HCRT
							SNCB								AP1G1			HCRTR2
							TSNAX								SCARB2			NPFFR2
							KCNN4								GGA3			PPAP2A
							TSN								GGA1			SLC4A7
							TSNAXIP1								ATP6V1B1			MLNR
							SUN1								GUSB			MLN
							PBRM1								SLC4A4			LNX2
							GABBR2								PLIN3			TACC3
							TOR1A								CADPS2			AGRP
							TOR1B								SRY			FERMT2
							SGSM3								PIP5K1C			NPFFR1
							SCHIP1								ANKS1B			NPFF
							PTS								BTAF1			CACNA1H
							EZR								FPR1			FXYD7
							FNDC5								MVD			LMNA
							COL25A1								CXCL1			ADD2
							ITPKA								GJA8			GUCA1A
							MRFAP1L1								CRHR2			ADCY7
							ANXA1								UCN			NPY2R
							IAPP								CRHBP			NPY1R
							MT-CO3								MBTPS1			NPY5R
							SCYL3								CACNB1			NRD1
							TMEM8B								GAK			PDYN
							NIPSNAP1								CLINT1			GABARAPL1
							ACP6								BDNF			MRPL4
							TOR1AIP2								TXNRD1			SCG5
							VPRBP								GLRX2			ADD1
							SLC2A2								HIP1R			CNP
							HMGN1								ACCN2			PCSK1
							HMGN2								ACCN1			PCSK2
															GGA2			PPYR1
															SORL1			NPY
															CRH			PPY
															UCN3			GPSM3
															SLC4A7			GHRHR
															SORT1			GHRH
															AP1S1			CD34
															AP1G2			CHST4
															AP1S2			ALOX12B
															SYNRG			ZNF239
															AFTPH			NARF
															HUNK			TOR1AIP1
															GAS2			URB2
															CLTB			MC3R
															TLN2			MC1R
															AP4E1			ATRNL1
															CCDC91			CD200
															DNER			CD200R1
															M6PR			PCSK1N
															IGF2R			NOSIP
															GNG11
															ZNF208
															AGA
															CLTA
															AP1AR
															LRP3
															ARMCX3
															C10ORF88
															ARHGAP24
															GRIK3
															ARF5
															SIGMAR1
															NF2
															CPNE1
															CPNE2
															CPNE4
															STRN3
															PRDX1
															RPL28
															PPP2CB
															LCMT1
															IER3
															MAFA
															PPP2R5C
															PPP2CA
															PPP2R5E
															SDCBP
															ARFRP1
															ANXA11
															SOX4
															MYCBP
															PPP2R2A
															RPL7
															ZNF7
															TRAK2
															PPP2R3B
															PDCD6
															OPN1MW
															ECE1
															PPP5C
															PPP2R1A
															PDX1
															CCNG2
															GALR2
															STRN
															TIMM22
															PEF1
															PITPNM2
															PPP2R1B
															EEF2
															UBE2M
															PPP2R5B
															CCDC22
															UBE2O
															WTAP
															KIAA1009
															CES1
															SCHIP1
															C3ORF15
															EZR
															ALG2
															IPO9
															SESN2
															SESN1
															AMY1A
															PRDX2
															ANXA1
															CORO1B
															ADCY8
															SCYL3
															TMEM8B
															RAB18
															C20ORF30
															ISYNA1
															TMEM9
															SCN2A1
															BHLHB9
															CHORDC1
															NXN
															SGOL1
															LRRC59
															RPL10A
															SGOL2
															FGFR1OP
															VPRBP
															GPSM3
															GALR1
															GAL
															GPR151
															SLC2A2
															HMGN1
															HMGN2
															RAB32
															MYLK
															CNN1
															SYT6
															PRKG2
															TSNAX
															TSN
															TSNAXIP1
															SUN1
															PBRM1
															GABBR2
															TOR1A
															TOR1B
															PTS
															FNDC5
															ITPKA
															MRFAP1L1
															TOR1AIP2
															LST1
															G2E3
															C19ORF29OS
															PPP2R3A
															BSPRY
															ATXN7L2
															SLC34A1
															WDR6
															YIF1A
															YIPF5
															PCSK6
															PMCH
															FLG
															PAM
															RASSF9
															UHMK1
															MCHR2
															POMC
															MC2R
															MC5R
															HLA-DRB3
															FGF10
															GUCY2D
															ATP1A1
															FXYD2
															FXYD1
															ATP1B1
															LMNB1
															GUCA1B
															GUCY2F
															GHRL
															GUCA2B
															ASIP
															MC4R
															PYY
															STMN1
															GHSR
															HCRTR1
															HCRT
															HCRTR2
															NPFFR2
															PPAP2A
															MLNR
															MLN
															TACC3
															AGRP
															NPFFR1
															NPFF
															FXYD7
															LMNA
															GUCA1A
															NPY2R
															NPY1R
															NPY5R
															NRD1
															PDYN
															SCG5
															ADD1
															PCSK1
															PCSK2
															PPYR1
															NPY
															PPY
															GHRHR
															GHRH
															ALOX12B
															ZNF239
															NARF
															TOR1AIP1
															URB2
															MC3R
															MC1R
															ATRNL1
															CD200
															CD200R1
															PCSK1N
															NOSIP
															TAGLN
															IL17RB
															IL17B
															IL25
															ENO2
															ST3GAL2
															C16ORF45
															C6ORF47
															LMNB2
