# Supplementary material for: The Central Role of AMP-Kinase and Energy Homeostasis Impairment in Alzheimer’s Disease: A Multifactor Network Analysis
Source: PLoS One. 2013 Nov 12;8(11):e78919. doi: 10.1371/journal.pone.0078919 (PMC3827084; doi:10.1371/journal.pone.0078919)
Supplement: Table S2 — Summary of the specific GO terms corresponding to the main classes listed in Figures 2 – 3 . (XLSX) [file pone.0078919.s004.xlsx]

## Sheet: Supplementary_Materials_SM2
Androgen
GO:0030521	androgen receptor signaling pathway
Angiotensin
GO:0003081	regulation of systemic arterial blood pressure by renin-angiotensin
GO:0002005	angiotensin catabolic process in blood
GO:0002016	regulation of blood volume by renin-angiotensin
GO:0002003	angiotensin maturation
Apoptosis
GO:0008628	hormone-mediated apoptotic signaling pathway
GO:0043154	negative regulation of cysteine-type endopeptidase activity involved in apoptotic process
GO:0006915	apoptotic process
GO:0042981	regulation of apoptotic process
GO:0061364	apoptotic process involved in luteolysis
Autophagy
GO:0010508	positive regulation of autophagy
GO:0006914	autophagy
Circadian
GO:0042752	regulation of circadian rhythm
GO:0042754	negative regulation of circadian rhythm
GO:0042321	negative regulation of circadian sleep/wake cycle, sleep
GO:0045187	regulation of circadian sleep/wake cycle, sleep
GO:0042749	regulation of circadian sleep/wake cycle
GO:0022410	circadian sleep/wake cycle process
GO:0007623	circadian rhythm
GO:0048512	circadian behavior
GO:0045938	positive regulation of circadian sleep/wake cycle, sleep
GO:0042320	regulation of circadian sleep/wake cycle, REM sleep
GO:0042753	positive regulation of circadian rhythm
GO:0032922	circadian regulation of gene expression
ERK
GO:0070374	positive regulation of ERK1 and ERK2 cascade
GO:0070372	regulation of ERK1 and ERK2 cascade
Fatty acid
GO:0046320	regulation of fatty acid oxidation
GO:0006633	fatty acid biosynthetic process
GO:0019217	regulation of fatty acid metabolic process
GO:0006631	fatty acid metabolic process
GO:0015909	long-chain fatty acid transport
GO:0015908	fatty acid transport
GO:0042304	regulation of fatty acid biosynthetic process
GO:0055089	fatty acid homeostasis
GO:1901571	fatty acid derivative transport
GO:0009062	fatty acid catabolic process
GO:0019395	fatty acid oxidation
GO:0006635	fatty acid beta-oxidation
GO:0000038	very long-chain fatty acid metabolic process
GO:0042760	very long-chain fatty acid catabolic process
GO:0001561	fatty acid alpha-oxidation
Glutamate
GO:0007215	glutamate receptor signaling pathway
GO:0007216	G-protein coupled glutamate receptor signaling pathway
GO:0051967	negative regulation of synaptic transmission, glutamatergic
GO:0014048	regulation of glutamate secretion
GO:0051966	regulation of synaptic transmission, glutamatergic
GO:0014050	negative regulation of glutamate secretion
GO:0006538	glutamate catabolic process
GO:0006536	glutamate metabolic process
GO:2000311	regulation of alpha-amino-3-hydroxy-5-methyl-4-isoxazole propionate selective glutamate receptor activity
GO:1900449	regulation of glutamate receptor signaling pathway
GO:0035235	ionotropic glutamate receptor signaling pathway
GO:0006540	glutamate decarboxylation to succinate
Inflammation
GO:0002437	inflammatory response to antigenic stimulus
GO:0006954	inflammatory response
GO:0050727	regulation of inflammatory response
GO:0002673	regulation of acute inflammatory response
GO:0002526	acute inflammatory response
GO:0002544	chronic inflammatory response
GO:0050729	positive regulation of inflammatory response
GO:0050663	cytokine secretion
GO:0034097	response to cytokine stimulus
GO:0001817	regulation of cytokine production
GO:0050707	regulation of cytokine secretion
GO:0071345	cellular response to cytokine stimulus
GO:0001818	negative regulation of cytokine production
GO:0000910	cytokinesis
GO:0071777	positive regulation of cell cycle cytokinesis
GO:0071775	regulation of cell cycle cytokinesis
GO:0070098	chemokine-mediated signaling pathway
GO:0070100	negative regulation of chemokine-mediated signaling pathway
GO:0034341	response to interferon-gamma
GO:0071346	cellular response to interferon-gamma
GO:0060333	interferon-gamma-mediated signaling pathway
Insulin	insulin receptor signaling pathway
GO:0008286	cellular response to insulin stimulus
GO:0032869	response to insulin stimulus
GO:0032868	regulation of insulin secretion
GO:0050796	insulin secretion
GO:0030073	negative regulation of insulin secretion
GO:0046676	positive regulation of insulin secretion
GO:0032024	positive regulation of insulin-like growth factor receptor signaling pathway
GO:0043568	positive regulation of insulin secretion involved in cellular response to glucose stimulus
GO:0035774	insulin metabolic process
GO:1901142	regulation of insulin-like growth factor receptor signaling pathway
GO:0043567	regulation of insulin secretion involved in cellular response to glucose stimulus
GO:0061178
Mitochondria
GO:0006839	mitochondrial transport
GO:0042776	mitochondrial ATP synthesis coupled proton transport
GO:0006120	mitochondrial electron transport, NADH to ubiquinone
GO:0006391	transcription initiation from mitochondrial promoter
GO:0006390	transcription from mitochondrial promoter
GO:0097031	mitochondrial respiratory chain complex I biogenesis
GO:0032981	mitochondrial respiratory chain complex I assembly
GO:0033108	mitochondrial respiratory chain complex assembly
Neuropeptide
GO:0007218	neuropeptide signaling pathway
Peroxisome
GO:0007031	peroxisome organization
GO:0006625	protein targeting to peroxisome
GO:0072663	establishment of protein localization to peroxisome
GO:0016558	protein import into peroxisome matrix
GO:0016557	peroxisome membrane biogenesis
GO:0045046	protein import into peroxisome membrane
GO:0016559	peroxisome fission
GO:0044375	regulation of peroxisome size
GO:0016560	protein import into peroxisome matrix, docking
GO:0016561	protein import into peroxisome matrix, translocation
Synaptic transmission
GO:0007268	synaptic transmission
GO:0050805	negative regulation of synaptic transmission
GO:0050804	regulation of synaptic transmission
GO:0051967	negative regulation of synaptic transmission, glutamatergic
GO:0032228	regulation of synaptic transmission, GABAergic
GO:0051966	regulation of synaptic transmission, glutamatergic
GO:0001963	synaptic transmission, dopaminergic
GO:0007270	neuron-neuron synaptic transmission
GO:0051940	regulation of catecholamine uptake involved in synaptic transmission
GO:0051584	regulation of dopamine uptake involved in synaptic transmission
GO:0032225	regulation of synaptic transmission, dopaminergic
GO:0032229	negative regulation of synaptic transmission, GABAergic
GO:0051932	synaptic transmission, GABAergic
GO:0048490	anterograde synaptic vesicle transport
GO:0048489	synaptic vesicle transport
GO:0060079	regulation of excitatory postsynaptic membrane potential
GO:0060078	regulation of postsynaptic membrane potential
GO:2000463	positive regulation of excitatory postsynaptic membrane potential
GO:0050806	positive regulation of synaptic transmission
GO:0048167	regulation of synaptic plasticity
GO:0097105	presynaptic membrane assembly
GO:0048169	regulation of long-term neuronal synaptic plasticity
GO:0097119	postsynaptic density protein 95 clustering
GO:0097104	postsynaptic membrane assembly
GO:0097090	presynaptic membrane organization
GO:0001941	postsynaptic membrane organization
GO:0048168	regulation of neuronal synaptic plasticity
Tachykinin
GO:0007217	tachykinin receptor signaling pathway
TOR
GO:0032007	negative regulation of TOR signaling cascade
GO:0032006	regulation of TOR signaling cascade
